# Supplementary material for: The immune factors involved in the rapid clearance of bacteria from the midgut of the tick Ixodes ricinus
Source: Front Cell Infect Microbiol. 2024 Aug 13;14:1450353. doi: 10.3389/fcimb.2024.1450353 (PMC11347951; doi:10.3389/fcimb.2024.1450353)
Supplement: Supplementary file 2 [file DataSheet_2.xlsx]

## Sheet: Legend-MaxQuant
MaxQuant protein table of unfed midgut. LFQ_UF_1-3 are LFQ (label-free quantification) values of each investigated replicate from which average LFQ was calculated. Unique majority protein IDs are accession codes from UniProt. Number of identified peptides per protein and razor peptides are listed in the table. Protein score was calculated in MaxQuant. Intensity values were calculated from all pep…

## Sheet: MaxQuant protein table
id	LFQ_UF1	LFQ_UF2	LFQ_UF3	Average LFQ	Peptides	Razor + unique peptides	Unique peptides	Sequence coverage [%]	Unique + razor sequence coverage [%]	Unique sequence coverage [%]	Mol. weight [kDa]	Q-value	Score	Intensity	iBAQ peptides	MS/MS count	Protein IDs	Majority protein IDs		Fasta headers
	UF	UF	UF
766	25.4424	24.9864	NaN	24.9864	1	1	1	4,4	4,4	4,4	41,565	0,0078829	5,8545	88525000	19	2	V5GZ24	V5GZ24		Putative fatty acid amide hydrolase 2a (Fragment) OS=Ixodes ricinus OX=34613 PE=2 SV=1
250	22.6096	22.5802	22.027	22.3036	8	8	8	56,5	56,5	56,5	15,657	0	323,31	142220000	7	75	A0A0K8RHC8;A0A0K8R632;A0A090X7Q8	A0A0K8RHC8		Superoxide dismutase [Cu-Zn] OS=Ixodes ricinus OX=34613 PE=2 SV=1
270	22.6459	22.5973	21.9009	22.2491	2	2	2	19,7	19,7	19,7	12,588	0	185,65	58542000	4	24	A0A131Y974;A0A131Y8Y3;A0A0K8RIT7	A0A131Y974;A0A131Y8Y3;A0A0K8RIT7		Putative regulatory subunit of protein phosphatase 1 ppz1p and subunit of ppcdc OS=Ixodes ricinus OX=34613 PE=2 SV=1;Putative regulatory subunit of protein phosphatase 1 ppz1p and subunit of ppcdc OS=Ixodes ricinus OX=34613 PE=2 SV=1;Putative regulatory su
813	22.3462	22.452	21.7047	22.0783	15	15	4	61,1	61,1	11,9	31,735	0	323,31	47553000	10	77	V5HAY7;V5IJE5	V5HAY7;V5IJE5		Putative serine protease-like protein OS=Ixodes ricinus OX=34613 PE=2 SV=1;Putative serine protease-like protein (Fragment) OS=Ixodes ricinus OX=34613 PE=2 SV=1
780	22.2743	22.1513	21.798	21.9747	11	11	1	50,8	50,8	5,6	33,197	0	323,31	86012000	16	90	V5H1C5	V5H1C5		Putative mediator of rna polymerase ii transcription subunit 26 OS=Ixodes ricinus OX=34613 PE=2 SV=1
870	21.5122	22.2243	21.5802	21.9022	6	6	6	26,6	26,6	26,6	24,98	0	135,21	38879000	9	55	V5HSL5;A0A0K8RS67;A0A131Y6E8	V5HSL5;A0A0K8RS67;A0A131Y6E8		Putative histone h1-ii-1 pediculus us corporis histone h1-ii-1 OS=Ixodes ricinus OX=34613 PE=2 SV=1;Putative histone (Fragment) OS=Ixodes ricinus OX=34613 PE=2 SV=1;Putative histone OS=Ixodes ricinus OX=34613 PE=2 SV=1
857	21.5265	21.8129	21.1122	21.4625	9	9	3	49,1	49,1	19,6	12,221	0	293,05	55637000	6	46	V5HNL0	V5HNL0		Putative secreted protein (Fragment) OS=Ixodes ricinus OX=34613 PE=2 SV=1
836	21.0922	21.0812	21.6349	21.358	7	7	1	15,2	15,2	2,1	75,029	0	314,49	52064000	23	67	V5HFH8	V5HFH8		Putative conserved secreted protein OS=Ixodes ricinus OX=34613 PE=2 SV=1
302	21.7258	21.2091	21.4933	21.3512	14	14	14	87,9	87,9	87,9	14,859	0	323,31	36895000	7	86	A0A0K8RLE6;V5HUZ2	A0A0K8RLE6;V5HUZ2		Putative fatty acid-binding protein fabp OS=Ixodes ricinus OX=34613 PE=2 SV=1;Putative fatty acid-binding protein fabp OS=Ixodes ricinus OX=34613 PE=2 SV=1
99	21.3877	21.8492	20.8377	21.3435	3	3	3	48,6	48,6	48,6	11,603	0	68,237	25300000	8	34	V5HKX7;A0A0K8R5J7;V5I0P4;A0A131Y362;V5I3T9	V5HKX7;A0A0K8R5J7;V5I0P4;A0A131Y362		Putative death-associated protein 1 OS=Ixodes ricinus OX=34613 PE=2 SV=1;Putative death-associated protein 1 OS=Ixodes ricinus OX=34613 PE=2 SV=1;Putative death-associated protein OS=Ixodes ricinus OX=34613 PE=2 SV=1;Putative death-associated protein OS=Ix
131	21.9951	21.2336	21.3052	21.2694	15	15	15	79,6	79,6	79,6	21,869	0	323,31	73699000	12	102	A0A0K8R8H4;A0A147BVR2;V5HKW0;A0A0K8RBY4;H0VP90	A0A0K8R8H4;A0A147BVR2;V5HKW0		Peptidyl-prolyl cis-trans isomerase OS=Ixodes ricinus OX=34613 GN=ppiA PE=2 SV=1;Peptidyl-prolyl cis-trans isomerase (Fragment) OS=Ixodes ricinus OX=34613 PE=3 SV=1;Peptidyl-prolyl cis-trans isomerase (Fragment) OS=Ixodes ricinus OX=34613 PE=2 SV=1
898	20.6448	21.1091	21.2708	21.19	10	10	10	53,9	53,9	53,9	22,396	0	207,34	38164000	11	66	V5ID45;A0A131Y8H9	V5ID45;A0A131Y8H9		Putative conserved secreted protein OS=Ixodes ricinus OX=34613 PE=2 SV=1;Putative conserved secreted protein (Fragment) OS=Ixodes ricinus OX=34613 PE=2 SV=1
153	21.4175	21.2138	21.1019	21.1578	7	7	7	49,4	49,4	49,4	19,668	0	310,11	23818000	12	49	O61915;A0A0K8RA47;A0A090XDI0;A0A6B0V3N0;A0A0K8RAY9;V5HHQ9	O61915;A0A0K8RA47;A0A090XDI0;A0A6B0V3N0		Ferritin OS=Ixodes ricinus OX=34613 GN=Fer PE=2 SV=1;Ferritin OS=Ixodes ricinus OX=34613 PE=2 SV=1;Ferritin OS=Ixodes ricinus OX=34613 PE=2 SV=1;Ferritin OS=Ixodes ricinus OX=34613 PE=3 SV=1
697	21.3277	20.6706	21.1898	20.9302	8	8	8	23,2	23,2	23,2	51,832	0	233,92	25717000	22	62	A8D0K2;A0A131XSJ8;A0A0K8RCI3;V5GF16	A8D0K2;A0A131XSJ8;A0A0K8RCI3		Dipeptidyl peptidase 1 OS=Ixodes ricinus OX=34613 PE=2 SV=2;Dipeptidyl peptidase 1 (Fragment) OS=Ixodes ricinus OX=34613 PE=2 SV=1;Putative cysteine proteinase cathepsin l OS=Ixodes ricinus OX=34613 PE=2 SV=1
868	20.8997	20.7696	20.8986	20.8341	18	5	0	55,1	24,2	0	32,499	0	242,63	22913000	16	29	V5HS41;V5I164	V5HS41;V5I164		Putative tropomyosin OS=Ixodes ricinus OX=34613 PE=2 SV=1;Putative tropomyosin (Fragment) OS=Ixodes ricinus OX=34613 PE=2 SV=1
23	20.8852	20.9758	20.529	20.7524	6	6	6	52,6	52,6	52,6	16,79	0	181,29	33010000	6	41	A0A090XAT2;A0A131Y9N7;A0A090XAQ0;A0A0K8RGT3;V5IGS8;V5H1G1;A0A131Y7U7;V5IFY4;A0A6B0UX23	A0A090XAT2;A0A131Y9N7;A0A090XAQ0;A0A0K8RGT3		Putative farnesoic acid o-methyltransferase (Fragment) OS=Ixodes ricinus OX=34613 PE=2 SV=1;Putative farnesoic acid o-methyltransferase (Fragment) OS=Ixodes ricinus OX=34613 PE=2 SV=1;Putative farnesoic acid o-methyltransferase (Fragment) OS=Ixodes ricinus
397	20.8888	21.0443	20.3757	20.71	9	9	2	72,2	72,2	16,5	12,138	0	323,31	21525000	6	53	V5I1C9;A0A131XSV9	V5I1C9;A0A131XSV9		Putative conserved secreted protein OS=Ixodes ricinus OX=34613 PE=2 SV=1;Putative tick ixodegrin OS=Ixodes ricinus OX=34613 PE=2 SV=1
792	21.2226	20.9568	20.3356	20.6462	5	5	5	39,5	39,5	39,5	9,0406	0	323,31	20984000	3	32	V5H4F1;A0A131Y6Z4;A0A131Y5M5;A0A131Y4Q3	V5H4F1;A0A131Y6Z4;A0A131Y5M5;A0A131Y4Q3		Putative trypsin inhibitor like cysteine rich domain protein OS=Ixodes ricinus OX=34613 PE=2 SV=1;Putative trypsin inhibitor like cysteine rich domain protein (Fragment) OS=Ixodes ricinus OX=34613 PE=2 SV=1;Putative trypsin inhibitor like cysteine rich dom
274	21.0253	20.5989	20.5935	20.5962	7	7	5	70,9	70,9	43,3	14,512	0	247,34	20321000	9	53	A0A0K8RIY6;A0A0K8RJY2;V5H067;A0A6B0UPN7	A0A0K8RIY6;A0A0K8RJY2		Putative ciboulot OS=Ixodes ricinus OX=34613 PE=2 SV=1;Putative ciboulot OS=Ixodes ricinus OX=34613 PE=2 SV=1
178	19.8317	20.2289	20.6701	20.4495	15	15	1	52,2	52,2	3,6	49,856	0	271,21	26611000	20	77	A0A0K8RBZ1;A0A0K8RCY6;A0A0K8RJ59;A0A131XXN4;V5I2J8;A0A286XZ85;H0VLB6;A0A0K8RKQ9;A0A286XDY8;A0A286XA50;A0A6B0V2N4;H0UYF4;V5HU83;A0A0K8RK20;A0A286XXG8;A0A286Y456;CON__ENSEMBL:ENSBTAP00000025008	A0A0K8RBZ1;A0A0K8RCY6;A0A0K8RJ59;A0A131XXN4;V5I2J8;A0A286XZ85;H0VLB6;A0A0K8RKQ9		Tubulin beta chain OS=Ixodes ricinus OX=34613 PE=2 SV=1;Tubulin beta chain OS=Ixodes ricinus OX=34613 PE=2 SV=1;Tubulin beta chain OS=Ixodes ricinus OX=34613 PE=2 SV=1;Tubulin beta chain OS=Ixodes ricinus OX=34613 PE=2 SV=1;Tubulin beta chain OS=Ixodes ric
542	20.7378	20.6276	20.0399	20.3337	9	9	5	51,8	51,8	28,5	15,202	0	323,31	21734000	8	50	A0A131Y5T9	A0A131Y5T9		Putative secreted protein (Fragment) OS=Ixodes ricinus OX=34613 PE=2 SV=1
886	20.4443	20.2622	20.2994	20.2808	23	23	0	66,9	66,9	0	32,805	0	323,31	40524000	17	143	V5I1U7	V5I1U7		Putative tropomyosin OS=Ixodes ricinus OX=34613 PE=2 SV=1
787	20.7706	20.3961	20.0331	20.2146	6	2	2	20,6	9,4	9,4	61	0	52,656	10244000	17	10	V5IFM3;V5H3E8;A0A0K8RPN7;A0A6B0V8T0	V5IFM3;V5H3E8		Putative granulin (Fragment) OS=Ixodes ricinus OX=34613 PE=2 SV=1;Putative granulin OS=Ixodes ricinus OX=34613 PE=2 SV=1
629	21.1248	19.8942	20.4273	20.1607	9	9	9	50,4	50,4	50,4	39,724	0	323,31	23626000	17	43	V5GHJ0;A0A147BWQ8;V5HCA1	V5GHJ0;A0A147BWQ8;V5HCA1		Putative chitin binding peritrophin-a domain protein OS=Ixodes ricinus OX=34613 PE=2 SV=1;Putative chitin binding peritrophin-a domain protein (Fragment) OS=Ixodes ricinus OX=34613 PE=4 SV=1;Putative chitin binding peritrophin-a domain protein (Fragment) O
556	20.7677	20.2417	19.7614	20.0015	4	4	4	56,8	56,8	56,8	11,989	0	88,772	11985000	4	23	V5HZT0;A0A131Y769	V5HZT0;A0A131Y769		Putative 60s acidic ribosomal protein p1 (Fragment) OS=Ixodes ricinus OX=34613 PE=2 SV=1;Putative 60s acidic ribosomal protein p1 (Fragment) OS=Ixodes ricinus OX=34613 PE=2 SV=1
118	20.2746	19.8644	19.6519	19.7582	5	5	5	77	77	77	7,9702	0	170,98	13085000	5	36	A0A0K8R7L2;V5IJY6	A0A0K8R7L2		Putative copper chaperone atox1 aedes aegypti copper chaperone atox1 OS=Ixodes ricinus OX=34613 PE=2 SV=1
753	19.8398	19.8017	19.6549	19.7283	31	31	31	33,6	33,6	33,6	135,58	0	323,31	44665000	58	149	V5H237;V5GL13;V5IEY7;V5HKJ9;V5HU36	V5H237;V5GL13;V5IEY7		Putative low-density lipoprotein receptor-related protein 1b OS=Ixodes ricinus OX=34613 PE=2 SV=1;Putative low-density lipoprotein receptor-related protein 1b OS=Ixodes ricinus OX=34613 PE=2 SV=1;Putative low-density lipoprotein receptor-related protein 4
157	19.3681	19.8153	19.3502	19.5827	6	6	6	37	37	37	20,853	0	243,17	14490000	7	44	A0A0K8RAB8;A0A147BHW4;A0A131YA96	A0A0K8RAB8;A0A147BHW4;A0A131YA96		Putative histone h1 OS=Ixodes ricinus OX=34613 PE=2 SV=1;Putative histone h1 OS=Ixodes ricinus OX=34613 PE=4 SV=1;Putative histone h1 OS=Ixodes ricinus OX=34613 PE=2 SV=1
211	19.6396	19.5839	19.5406	19.5623	11	11	11	37	37	37	37,09	0	323,31	21040000	11	75	A0A0K8REA0;A0A131XRL8;A4GTA6	A0A0K8REA0;A0A131XRL8;A4GTA6		Putative cathepsin l-like cysteine proteinase b OS=Ixodes ricinus OX=34613 PE=2 SV=1;Putative cathepsin l (Fragment) OS=Ixodes ricinus OX=34613 PE=2 SV=1;Cathepsin L-like cysteine protease OS=Ixodes ricinus OX=34613 PE=2 SV=1
11	18.9925	19.4548	19.6198	19.5373	2	2	2	14,6	14,6	14,6	14,302	0	57,842	4831600	6	9	A0A0K8RQL7;A0A090X8N8	A0A0K8RQL7;A0A090X8N8		Glutathione peroxidase (Fragment) OS=Ixodes ricinus OX=34613 PE=2 SV=1;Glutathione peroxidase OS=Ixodes ricinus OX=34613 PE=2 SV=1
838	19.926	19.4771	19.5231	19.5001	12	12	0	68,4	68,4	0	20,875	0	323,31	27161000	11	106	V5HGY8;A0A6B0V4T6;A0A6B0V0M2	V5HGY8		Putative alpha crystallins OS=Ixodes ricinus OX=34613 PE=2 SV=1
207	20.0145	19.7262	19.2373	19.4818	10	10	10	67,5	67,5	67,5	12,4	0	199,82	10113000	6	57	V5GZA5;A0A0K8RE06;A0A131YBK8	V5GZA5;A0A0K8RE06;A0A131YBK8		60S acidic ribosomal protein P2 OS=Ixodes ricinus OX=34613 PE=2 SV=1;60S acidic ribosomal protein P2 OS=Ixodes ricinus OX=34613 PE=2 SV=1;60S acidic ribosomal protein P2 OS=Ixodes ricinus OX=34613 PE=2 SV=1
824	19.9019	19.4781	19.4516	19.4649	5	5	5	38,8	38,8	38,8	21,657	0	108,41	11321000	13	39	V5HCT7;A0A147BI54	V5HCT7;A0A147BI54		Putative grp-3 498 glycine rich family OS=Ixodes ricinus OX=34613 PE=2 SV=1;Putative btsp (Fragment) OS=Ixodes ricinus OX=34613 PE=4 SV=1
812	16.2232	19.3921	19.5105	19.4513	3	3	3	32,5	32,5	32,5	16,422	0	43,194	2250000	1	7	V5HAJ8	V5HAJ8		DAZ-associated protein 2 OS=Ixodes ricinus OX=34613 PE=2 SV=1
369	18.9227	19.6195	19.2232	19.4213	2	2	2	10,4	10,4	10,4	10,242	0	13,926	4502300	2	8	A0A0K8RQW7;V5H3Q0	A0A0K8RQW7;V5H3Q0		Uncharacterized protein (Fragment) OS=Ixodes ricinus OX=34613 PE=2 SV=1;Uncharacterized protein OS=Ixodes ricinus OX=34613 PE=2 SV=1
368	18.5644	19.3337	19.4793	19.4065	17	17	17	39,7	39,7	39,7	57,021	0	323,31	21678000	27	84	A0A0K8RQT4;A0A131XZ18;V5HG89;H0VZD9;Q0QEP1	A0A0K8RQT4;A0A131XZ18;V5HG89		ATP synthase subunit beta (Fragment) OS=Ixodes ricinus OX=34613 PE=2 SV=1;ATP synthase subunit beta (Fragment) OS=Ixodes ricinus OX=34613 PE=2 SV=1;ATP synthase subunit beta (Fragment) OS=Ixodes ricinus OX=34613 PE=2 SV=1
164	20.1614	19.5727	19.2202	19.3965	6	6	6	45,1	45,1	45,1	20,266	0	188,65	6101700	9	35	A0A0K8RAZ9;A0A131XXU0;V5HMY4	A0A0K8RAZ9;A0A131XXU0;V5HMY4		NADH dehydrogenase [ubiquinone] 1 alpha subcomplex subunit 8 OS=Ixodes ricinus OX=34613 PE=2 SV=1;NADH dehydrogenase [ubiquinone] 1 alpha subcomplex subunit 8 OS=Ixodes ricinus OX=34613 PE=2 SV=1;Putative mitochondrial electron transport (Fragment) OS=Ixod
680	17.9017	18.8406	19.854	19.3473	27	27	27	57,7	57,7	57,7	61,05	0	323,31	21527000	32	115	A0A6B0VEL5;V5HB74;V5GYX8;H0VYA4;H0VPZ5;A0A286Y3L8;A0A286XX12;A0A286X885;A0A286XZF8;A0A286XVI5;A0A286XMJ1;A0A286XK99;A0A6B0VE80	A0A6B0VEL5;V5HB74;V5GYX8		Putative formyltetrahydrofolate dehydrogenase (Fragment) OS=Ixodes ricinus OX=34613 PE=3 SV=1;Putative formyltetrahydrofolate dehydrogenase (Fragment) OS=Ixodes ricinus OX=34613 PE=2 SV=1;Putative formyltetrahydrofolate dehydrogenase OS=Ixodes ricinus OX=3
1	19.3371	19.4158	19.0481	19.2319	3	3	3	28,3	28,3	28,3	15,242	0	323,31	6862900	7	28	A0A090X7K8;A0A0K8RI59;A0A090XE17;V5IIW7	A0A090X7K8;A0A0K8RI59;A0A090XE17		Eukaryotic translation initiation factor 5A OS=Ixodes ricinus OX=34613 PE=2 SV=1;Eukaryotic translation initiation factor 5A OS=Ixodes ricinus OX=34613 PE=2 SV=1;Eukaryotic translation initiation factor 5A OS=Ixodes ricinus OX=34613 PE=2 SV=1
275	19.9352	19.4933	18.9144	19.2039	7	7	7	29,9	29,9	29,9	16,663	0	99,2	10371000	12	35	A0A131Y626;A0A131Y3G2;A0A0K8RJ43;V5HFF0;V5HQ93	A0A131Y626;A0A131Y3G2;A0A0K8RJ43		Cytochrome c oxidase subunit 5A, mitochondrial (Fragment) OS=Ixodes ricinus OX=34613 PE=2 SV=1;Cytochrome c oxidase subunit 5A, mitochondrial OS=Ixodes ricinus OX=34613 PE=2 SV=1;Cytochrome c oxidase subunit 5A, mitochondrial OS=Ixodes ricinus OX=34613 PE=
166	20.0695	19.1742	19.0838	19.129	7	7	7	40,1	40,1	40,1	20,216	0	184,9	11739000	10	50	A0A0K8RB29;A0A131YAI8;V5HN46	A0A0K8RB29;A0A131YAI8;V5HN46		ATP synthase subunit d, mitochondrial OS=Ixodes ricinus OX=34613 PE=2 SV=1;ATP synthase subunit d, mitochondrial OS=Ixodes ricinus OX=34613 PE=2 SV=1;ATP synthase subunit d, mitochondrial (Fragment) OS=Ixodes ricinus OX=34613 PE=2 SV=1
345	19.2304	19.6897	18.401	19.0454	6	6	6	37,8	37,8	37,8	8,2317	0	49,107	8623500	3	33	E3SS15;A0T093;Q7YXK5;A0A0K8RNY7;V5IBV7;A0A131YA08;A0A131Y9G0;Q2HYY9	E3SS15;A0T093;Q7YXK5;A0A0K8RNY7;V5IBV7;A0A131YA08;A0A131Y9G0;Q2HYY9		Defensin OS=Ixodes ricinus OX=34613 PE=4 SV=1;Defensin OS=Ixodes ricinus OX=34613 PE=4 SV=1;Preprodefensin (Fragment) OS=Ixodes ricinus OX=34613 PE=2 SV=1;Putative defensin OS=Ixodes ricinus OX=34613 PE=2 SV=1;Putative preprodefensin OS=Ixodes ricinus OX=3
665	19.466	19.2291	18.7703	18.9997	4	4	4	42,1	42,1	42,1	14,454	0	75,646	7174700	7	33	V5I0Y3;V5HPP9;V5HZ69;A0A6B0V289;V5HUW2	V5I0Y3;V5HPP9;V5HZ69;A0A6B0V289;V5HUW2		Putative alternative splicing factor (Fragment) OS=Ixodes ricinus OX=34613 PE=2 SV=1;Putative alternative splicing factor OS=Ixodes ricinus OX=34613 PE=2 SV=1;Putative alternative splicing factor OS=Ixodes ricinus OX=34613 PE=2 SV=1;Putative alternative sp
145	19.7649	19.0547	18.9003	18.9775	2	2	2	19,3	19,3	19,3	17,6	0	145,09	8638800	9	17	A0A0K8R9I0;A0A131Y7S1;A0A6B0V074	A0A0K8R9I0;A0A131Y7S1;A0A6B0V074		Putative atp synthase h+ transporting mitochondrial f1 complex delta subunit OS=Ixodes ricinus OX=34613 PE=2 SV=1;Putative atp synthase h+ transporting mitochondrial f1 complex delta subunit OS=Ixodes ricinus OX=34613 PE=2 SV=1;Putative mitochondrial f1f0-
591	19.35	18.9216	19.0172	18.9694	9	9	9	65	65	65	18,016	0	180,4	10170000	10	56	A0A131YBS6;A0A0K8RL71;V5HDP6;A0A090XEK9	A0A131YBS6;A0A0K8RL71;V5HDP6		Putative myosin alkali light chain protein OS=Ixodes ricinus OX=34613 PE=2 SV=1;Putative myosin alkali light chain protein OS=Ixodes ricinus OX=34613 PE=2 SV=1;Putative myosin alkali light chain protein OS=Ixodes ricinus OX=34613 PE=2 SV=1
775	19.1642	18.985	18.9315	18.9582	8	8	8	25,6	25,6	25,6	32,703	0	96,318	7178300	14	32	V5H0H2;V5HR27;V5HFZ5;A0A0K8RQH6	V5H0H2;V5HR27;V5HFZ5		Putative grp-3 322 glycine rich family OS=Ixodes ricinus OX=34613 PE=2 SV=1;Putative grp-3 321 glycine rich family OS=Ixodes ricinus OX=34613 PE=2 SV=1;Putative grp-3 321 glycine rich family OS=Ixodes ricinus OX=34613 PE=2 SV=1
3	18.9348	19.0039	18.8695	18.9367	7	7	7	34,8	34,8	34,8	33,83	0	213,54	5909400	18	25	A0A090X7R7;A0A147BIS7;V5HBX7;A0A6B0UH01;V5HRU0	A0A090X7R7;A0A147BIS7;V5HBX7		Succinate--CoA ligase [ADP/GDP-forming] subunit alpha, mitochondrial OS=Ixodes ricinus OX=34613 PE=2 SV=1;Succinate--CoA ligase [ADP/GDP-forming] subunit alpha, mitochondrial OS=Ixodes ricinus OX=34613 PE=3 SV=1;Succinate--CoA ligase [ADP/GDP-forming] subu
426	18.82	18.7824	19.077	18.9297	6	6	6	21	21	21	30,522	0	151,7	5467900	12	35	V5IEZ1;A0A131XWI9;A0A6B0V8R0;A0A131XXJ5	V5IEZ1;A0A131XWI9;A0A6B0V8R0;A0A131XXJ5		Putative squid (Fragment) OS=Ixodes ricinus OX=34613 PE=2 SV=1;Putative rna-binding protein musashi (Fragment) OS=Ixodes ricinus OX=34613 PE=2 SV=1;Putative rna-binding protein musashi/mrna cleavage and polyadenylation factor i complex OS=Ixodes ricinus OX
833	19.2281	19.6001	18.136	18.868	11	6	6	43,2	25,6	25,6	32,525	0	283,76	9314300	13	31	V5HUV1;V5HFD4;A0A090XDR6	V5HUV1;V5HFD4		Putative serine protease-like protein (Fragment) OS=Ixodes ricinus OX=34613 PE=2 SV=1;Putative serine protease-like protein OS=Ixodes ricinus OX=34613 PE=2 SV=1
668	19.0948	18.9779	18.6789	18.8284	21	4	0	62,7	12,9	0	30,11	0	194,86	9249800	18	29	A0A6B0V6B7	A0A6B0V6B7		Putative tropomyosin OS=Ixodes ricinus OX=34613 PE=3 SV=1
874	19.4792	19.289	18.3475	18.8183	8	1	1	72,2	16,5	16,5	12,244	0	105,11	3835400	6	6	V5HW13	V5HW13		Putative tick ixodegrin OS=Ixodes ricinus OX=34613 PE=2 SV=1
105	19.2435	19.0946	18.5168	18.8057	7	7	7	80,2	80,2	80,2	11,423	0	140,57	9637900	6	40	A0A0K8R6Q5;V5IJP6;A0A090XAI4	A0A0K8R6Q5;V5IJP6		Putative muscle lim protein isoform a isoform OS=Ixodes ricinus OX=34613 PE=2 SV=1;Putative regulatory protein mlp (Fragment) OS=Ixodes ricinus OX=34613 PE=2 SV=1
297	18.1122	18.6851	18.9166	18.8009	16	16	16	49,7	49,7	49,7	39,436	0	323,31	13176000	21	85	A0A0K8RL54;A0A0K8RK68	A0A0K8RL54;A0A0K8RK68		Fructose-bisphosphate aldolase OS=Ixodes ricinus OX=34613 PE=2 SV=1;Fructose-bisphosphate aldolase OS=Ixodes ricinus OX=34613 PE=2 SV=1
750	19.6794	18.6026	18.8944	18.7485	13	13	13	38,4	38,4	38,4	62,915	0	323,31	13761000	31	52	V5GJA7;A0A131XTM7	V5GJA7;A0A131XTM7		Putative midgut cysteine proteinase 2 OS=Ixodes ricinus OX=34613 PE=2 SV=1;Putative midgut cysteine proteinase OS=Ixodes ricinus OX=34613 PE=2 SV=1
202	18.609	18.3916	19.0944	18.743	3	3	3	39,4	39,4	39,4	9,5719	0	64,15	6416900	3	17	V5H5D1;A0A0K8RDP8	V5H5D1;A0A0K8RDP8		Putative secreted protein OS=Ixodes ricinus OX=34613 PE=2 SV=1;Putative salivary kunitz domain protein OS=Ixodes ricinus OX=34613 PE=2 SV=1
173	19.1236	18.8668	18.5994	18.7331	5	5	5	45,1	45,1	45,1	13,831	0	240,17	7106000	7	38	A0A0K8RBJ4;V5I3M0	A0A0K8RBJ4;V5I3M0		Thioredoxin domain-containing protein 17 OS=Ixodes ricinus OX=34613 PE=2 SV=1;Thioredoxin domain-containing protein 17 OS=Ixodes ricinus OX=34613 PE=2 SV=1
676	18.9105	19.0237	18.3898	18.7068	12	12	12	25,8	25,8	25,8	46,463	0	192,16	12687000	20	66	A0A6B0VC84;V5IFD2;A0A131Y961;A0A0K8RBH2	A0A6B0VC84;V5IFD2;A0A131Y961		Putative plasminogen activator inhibitor 1 rna-binding protein OS=Ixodes ricinus OX=34613 PE=4 SV=1;Putative vasa intronic protein OS=Ixodes ricinus OX=34613 PE=2 SV=1;Putative plasminogen activator inhibitor 1 rna-binding protein OS=Ixodes ricinus OX=3461
687	18.8952	18.8869	18.4795	18.6832	12	12	12	28,6	28,6	28,6	77,87	0	165,57	5543800	30	55	A0A6B0VGB3;V5HJL9;V5HI01	A0A6B0VGB3;V5HJL9;V5HI01		Putative k-similarity type rna binding protein OS=Ixodes ricinus OX=34613 PE=4 SV=1;Putative far upstream element fuse binding protein 1 OS=Ixodes ricinus OX=34613 PE=2 SV=1;Putative far upstream element fuse binding protein 1 (Fragment) OS=Ixodes ricinus
854	17.2665	18.56	18.7999	18.68	9	9	9	33,1	33,1	33,1	28,075	0	102,03	4564400	15	36	V5HMU2;A0A286XGL1;V5HV59;A0A286XP66	V5HMU2		Putative 14-3-3 logues OS=Ixodes ricinus OX=34613 PE=2 SV=1
848	19.1286	18.702	18.6426	18.6723	10	10	10	33,1	33,1	33,1	46,507	0	114,37	5868100	14	40	V5HJY1;V5HYT0;A0A090XAN9;A0A0K8RKL7	V5HJY1;V5HYT0;A0A090XAN9		Putative troponin t skeletal muscle OS=Ixodes ricinus OX=34613 PE=2 SV=1;Putative upheld OS=Ixodes ricinus OX=34613 PE=2 SV=1;Putative troponin t skeletal muscle OS=Ixodes ricinus OX=34613 PE=2 SV=1
589	19.0223	18.5392	18.7745	18.6568	12	12	12	50,3	50,3	50,3	34,045	0	320,45	9169700	12	69	A0A131YB84;V5IF11;A0A0K8RMV5	A0A131YB84;V5IF11;A0A0K8RMV5		Putative rna-binding protein musashi/mrna cleavage and polyadenylation factor i complex (Fragment) OS=Ixodes ricinus OX=34613 PE=2 SV=1;Putative rna-binding protein musashi/mrna cleavage and polyadenylation factor i complex (Fragment) OS=Ixodes ricinus OX=
686	17.1059	18.4756	18.802	18.6388	22	22	22	12,2	12,2	12,2	396,49	0	323,31	6972900	174	70	A0A6B0VG42;A0A147BGE8;A0A090X8V9;V5GR07;V5HBJ3;V5IDM5	A0A6B0VG42;A0A147BGE8		Putative netrin axonal chemotropic factor (Fragment) OS=Ixodes ricinus OX=34613 PE=4 SV=1;Putative netrin axonal chemotropic factor (Fragment) OS=Ixodes ricinus OX=34613 PE=4 SV=1
328	18.7261	18.4959	18.7701	18.633	10	10	10	29,5	29,5	29,5	47,593	0	129,87	7576500	27	50	A0A0K8RN83;A0A0K8R7I4;V5H6E8;Q64K75;A0A131Y480;A0A2L1FDS6;V5HYP6;V5IIT9;H0UUR0	A0A0K8RN83;A0A0K8R7I4;V5H6E8;Q64K75;A0A131Y480;A0A2L1FDS6		Calreticulin OS=Ixodes ricinus OX=34613 PE=2 SV=1;Putative calnexin OS=Ixodes ricinus OX=34613 PE=2 SV=1;Putative calreticulin OS=Ixodes ricinus OX=34613 PE=2 SV=1;Calreticulin OS=Ixodes ricinus OX=34613 PE=3 SV=1;Putative calreticulin (Fragment) OS=Ixodes
481	17.4713	18.4805	18.7767	18.6286	12	12	12	35,2	35,2	35,2	54,937	0	252,15	6537700	23	55	A0A131Y187;A0A0K8RAW5;V5HF32	A0A131Y187;A0A0K8RAW5		Inosine-5-monophosphate dehydrogenase OS=Ixodes ricinus OX=34613 PE=2 SV=1;Inosine-5-monophosphate dehydrogenase OS=Ixodes ricinus OX=34613 PE=2 SV=1
390	18.2589	18.567	18.667	18.617	10	10	9	29	29	24,5	59,37	0	137,73	6567800	31	42	A0A131XPM3;V5HJX1	A0A131XPM3;V5HJX1		Putative 60 kDa heat shock protein mitochondrial (Fragment) OS=Ixodes ricinus OX=34613 PE=2 SV=1;Putative 60 kDa heat shock protein mitochondrial OS=Ixodes ricinus OX=34613 PE=2 SV=1
386	17.5622	18.387	18.8361	18.6116	15	15	0	43,8	43,8	0	57,487	0	323,31	11579000	29	85	A0A131XP47	A0A131XP47		Catalase OS=Ixodes ricinus OX=34613 PE=2 SV=1
251	17.9182	18.7703	18.4467	18.6085	3	3	3	60,9	60,9	60,9	16,155	0	41,698	2162900	4	14	A0A0K8RHD9;A0A8F3C410;V5HN92	A0A0K8RHD9;A0A8F3C410;V5HN92		PA107 OS=Ixodes ricinus OX=34613 PE=2 SV=1;PA107 OS=Ixodes ricinus OX=34613 PE=2 SV=1;Putative secreted glycine-rich protein OS=Ixodes ricinus OX=34613 PE=2 SV=1
916	17.1031	18.4488	18.7371	18.593	22	22	22	42,8	42,8	42,8	64,374	0	323,31	9219300	30	82	V5IJL0;A0A090XFH4;A0A131Y410	V5IJL0;A0A090XFH4;A0A131Y410		Bifunctional purine biosynthesis protein ATIC OS=Ixodes ricinus OX=34613 PE=2 SV=1;Bifunctional purine biosynthesis protein ATIC OS=Ixodes ricinus OX=34613 PE=2 SV=1;Bifunctional purine biosynthesis protein ATIC (Fragment) OS=Ixodes ricinus OX=34613 PE=2 S
518	17.3689	18.6676	18.493	18.5803	38	38	38	24,3	24,3	24,3	221,99	0	323,31	15580000	106	137	V5I4B8;A0A131Y3Q3;A0A6M2DBY8;V5I001	V5I4B8;A0A131Y3Q3;A0A6M2DBY8;V5I001		Putative myosin class i heavy chain OS=Ixodes ricinus OX=34613 PE=2 SV=1;Putative myosin class i heavy chain OS=Ixodes ricinus OX=34613 PE=2 SV=1;Putative myosin heavy chain muscle-like protein (Fragment) OS=Ixodes ricinus OX=34613 PE=3 SV=1;Putative myosi
104	17.0429	18.5567	18.6019	18.5793	12	12	12	57,7	57,7	57,7	33,32	0	183,76	6283300	17	44	A0A0K8R6D3	A0A0K8R6D3		methenyltetrahydrofolate cyclohydrolase OS=Ixodes ricinus OX=34613 PE=2 SV=1
86	15.7733	18.4632	18.6929	18.578	10	10	4	23,2	23,2	11,9	59,857	0	167,45	4843800	34	42	A0A0K8R485;A0A131Y060;H0VM26	A0A0K8R485;A0A131Y060		ATP synthase subunit alpha OS=Ixodes ricinus OX=34613 PE=2 SV=1;ATP synthase subunit alpha OS=Ixodes ricinus OX=34613 PE=2 SV=1
660	19.1759	19.0115	18.0476	18.5295	6	6	6	31,9	31,9	31,9	14,56	0	323,31	9332100	4	45	A0A6B0US26;A0A6B0US22;A0A090XCQ9;Q2XQV3;A0A0K8RI15;A0A0K8RHV4	A0A6B0US26;A0A6B0US22;A0A090XCQ9;Q2XQV3;A0A0K8RI15;A0A0K8RHV4		Putative microplusin OS=Ixodes ricinus OX=34613 PE=4 SV=1;Putative microplusin OS=Ixodes ricinus OX=34613 PE=4 SV=1;Putative microplusin preprotein OS=Ixodes ricinus OX=34613 PE=2 SV=1;Ricinusin OS=Ixodes ricinus OX=34613 PE=2 SV=1;Putative microplusin OS=
142	19.1285	18.5037	18.4857	18.4947	9	9	9	58,4	58,4	58,4	19,46	0	213,08	5089400	7	43	A0A0K8R9F2;V5HG25;A0A6B0UV59;V5IJ86;V5I0L5;A0A090XAQ7	A0A0K8R9F2;V5HG25		Translationally-controlled tumor protein homolog OS=Ixodes ricinus OX=34613 PE=2 SV=1;Translationally-controlled tumor protein homolog OS=Ixodes ricinus OX=34613 PE=2 SV=1
869	18.8692	18.3012	18.6851	18.4931	6	6	6	72,3	72,3	72,3	16,922	0	211,55	9984000	8	32	V5HSI0;A0A131Y4M5	V5HSI0		Putative farnesoic acid o-methyltransferase (Fragment) OS=Ixodes ricinus OX=34613 PE=2 SV=1
855	19.0421	18.7676	18.2182	18.4929	5	5	5	45,5	45,5	45,5	11,804	0	68,859	4693800	7	23	V5HMV9;A0A147BWT7;A0A0K8RMG8;A0A131Y2L5;V5HBV7	V5HMV9;A0A147BWT7;A0A0K8RMG8		10 kDa heat shock protein, mitochondrial OS=Ixodes ricinus OX=34613 PE=2 SV=1;10 kDa heat shock protein, mitochondrial (Fragment) OS=Ixodes ricinus OX=34613 PE=3 SV=1;10 kDa heat shock protein, mitochondrial OS=Ixodes ricinus OX=34613 PE=2 SV=1
751	18.2607	18.3776	18.5986	18.4881	7	7	6	93,3	93,3	84	12,77	0	110,68	3134500	6	23	V5I276;V5GJT1	V5I276;V5GJT1		Putative gyy superfamily 290 gyy family (Fragment) OS=Ixodes ricinus OX=34613 PE=2 SV=1;Uncharacterized protein OS=Ixodes ricinus OX=34613 PE=2 SV=1
583	18.5543	18.5705	18.3976	18.4841	5	5	5	23	23	23	22,108	0	93,229	5399200	10	32	A0A131YAM8;V5HQC3;A0A090XAF5	A0A131YAM8;V5HQC3;A0A090XAF5		Putative myosin regulatory light chain ef-hand protein (Fragment) OS=Ixodes ricinus OX=34613 PE=2 SV=1;Putative myosin regulatory light chain ef-hand protein superfamily (Fragment) OS=Ixodes ricinus OX=34613 PE=2 SV=1;Putative myosin regulatory light chain
610	17.544	18.3854	18.5542	18.4698	4	4	3	21,1	21,1	16,7	26,297	0	38,479	3806900	19	16	A0A147BI33;V5HDF7;A0A131XYB6;A0A0K8RRH7	A0A147BI33;V5HDF7;A0A131XYB6;A0A0K8RRH7		Putative glutathione s-transferase OS=Ixodes ricinus OX=34613 PE=4 SV=1;Putative glutathione s-transferase b (Fragment) OS=Ixodes ricinus OX=34613 PE=2 SV=1;Putative glutathione s-transferase (Fragment) OS=Ixodes ricinus OX=34613 PE=2 SV=1;Putative glutath
343	20.2397	17.8087	19.0865	18.4476	7	7	2	48,6	48,6	13,3	18,278	0	139,01	8297000	9	40	A0A0K8RNX9;V5H0R1;A0A131Y8W8;V5I176;A0A131YB80;V5H0G4;Q7YZR7;A7UAJ2	A0A0K8RNX9;V5H0R1;A0A131Y8W8		Putative ml domain protein (Fragment) OS=Ixodes ricinus OX=34613 PE=2 SV=1;Putative ml domain-containing protein OS=Ixodes ricinus OX=34613 PE=2 SV=1;Putative ml domain-containing protein (Fragment) OS=Ixodes ricinus OX=34613 PE=2 SV=1
263	18.9427	18.4211	18.4638	18.4424	6	6	6	87,1	87,1	87,1	14,428	0	126,57	6994900	8	47	A0A0K8RHY9;A0A147BWG9;V5IJ43	A0A0K8RHY9;A0A147BWG9		40S ribosomal protein S12 OS=Ixodes ricinus OX=34613 PE=2 SV=1;40S ribosomal protein S12 (Fragment) OS=Ixodes ricinus OX=34613 PE=3 SV=1
911	19.0351	18.682	18.1021	18.392	7	7	7	74,3	74,3	74,3	8,2923	0	160,08	7169700	6	35	V5II49;V5I2G0	V5II49;V5I2G0		Putative cytochrome c oxidase subunit vib isoform 1 (Fragment) OS=Ixodes ricinus OX=34613 PE=2 SV=1;Putative cytochrome c oxidase subunit vib isoform 1 (Fragment) OS=Ixodes ricinus OX=34613 PE=2 SV=1
406	18.3337	18.5403	18.1395	18.3399	10	10	10	50,9	50,9	50,9	24,297	0	223,01	9937400	13	54	A0A131XUJ4;A0A0K8R7R4	A0A131XUJ4;A0A0K8R7R4		Putative elongation factor 1-beta OS=Ixodes ricinus OX=34613 PE=2 SV=1;Putative elongation factor 1 beta/delta chain OS=Ixodes ricinus OX=34613 PE=2 SV=1
293	18.6543	18.435	18.2108	18.3229	5	5	5	30,9	30,9	30,9	28,538	0	67,51	3408500	12	23	A0A0K8RKN6;V5GX52;A0A131Y345;V5IEW3	A0A0K8RKN6;V5GX52;A0A131Y345		Putative hydroxyacylglutathione hydrolase OS=Ixodes ricinus OX=34613 PE=2 SV=1;Metallo-beta-lactamase domain-containing protein (Fragment) OS=Ixodes ricinus OX=34613 PE=2 SV=1;Putative glyoxylase (Fragment) OS=Ixodes ricinus OX=34613 PE=2 SV=1
172	18.8138	18.6937	17.9513	18.3225	4	4	4	44,1	44,1	44,1	15,346	0	157,85	2891100	5	15	A0A0K8RBF5	A0A0K8RBF5		Prefoldin subunit 4 OS=Ixodes ricinus OX=34613 PE=2 SV=1
628	19.0602	18.3567	18.2436	18.3002	4	3	3	67,5	54,2	54,2	8,6685	0	181,54	3815800	2	18	V5H757;A0A147BWI8	V5H757;A0A147BWI8		Putative adult-specific rigid cuticular protein (Fragment) OS=Ixodes ricinus OX=34613 PE=2 SV=1;Putative btsp (Fragment) OS=Ixodes ricinus OX=34613 PE=4 SV=1
144	15.6415	18.0154	18.5389	18.2772	21	21	20	43,1	43,1	40,4	71,136	0	296,52	7651900	31	77	A0A0K8R9H1;A0A0K8RCE8;H0V2J1;A0A286XLG8;A0A286XW42;A0A6B0VEB3;A0A6B0VCE0;V5HX85;A0A6B0VGA4;H0WBX1;A0A286Y2N5;V5I143;A0A131XSC6;V5HTJ5;A0A131XT97;A0A286XYQ5	A0A0K8R9H1;A0A0K8RCE8		Putative heat shock cognate 70 isoform 1 OS=Ixodes ricinus OX=34613 PE=2 SV=1;Putative heat shock cognate 70 protein OS=Ixodes ricinus OX=34613 PE=2 SV=1
501	18.2204	18.2863	18.2438	18.265	6	6	5	66,3	66,3	46,7	10,401	0	96,105	3703900	5	21	A0A131Y2Q3	A0A131Y2Q3		Putative kunitz domain protein OS=Ixodes ricinus OX=34613 PE=2 SV=1
41	18.1871	18.4957	18.0008	18.2482	2	2	2	11,5	11,5	11,5	40,886	0	27,057	1390200	15	8	V5HJ06;A0A090XC99;A0A0K8RIL0	V5HJ06;A0A090XC99;A0A0K8RIL0		26S proteasome non-ATPase regulatory subunit 4 OS=Ixodes ricinus OX=34613 PE=2 SV=1;26S proteasome non-ATPase regulatory subunit 4 OS=Ixodes ricinus OX=34613 PE=2 SV=1;Putative 26s proteasome regulatory complex subunit OS=Ixodes ricinus OX=34613 PE=2 SV=1
183	16.9341	18.3269	18.1534	18.2401	8	8	8	26,1	26,1	26,1	47,144	0	97,32	3960300	20	31	A0A0K8RCB1;A0A6B0VCU9;V5IFE2	A0A0K8RCB1;A0A6B0VCU9;V5IFE2		phosphopyruvate hydratase OS=Ixodes ricinus OX=34613 PE=2 SV=1;phosphopyruvate hydratase OS=Ixodes ricinus OX=34613 PE=3 SV=1;phosphopyruvate hydratase OS=Ixodes ricinus OX=34613 PE=2 SV=1
449	18.675	18.5677	17.8987	18.2332	14	3	2	61	13	13	32,376	0	46,311	5243100	11	23	A0A131XYL3;A0A131XW73	A0A131XYL3		Putative chymotrypsin-c (Fragment) OS=Ixodes ricinus OX=34613 PE=2 SV=1
179	18.8421	18.7268	17.7045	18.2156	4	4	4	49,6	49,6	49,6	14,133	0	66,618	5259900	7	27	A0A0K8RBZ3;A0A131Y1Z3;V5I3L3	A0A0K8RBZ3;A0A131Y1Z3		Putative nadh:ubiquinone oxidoreductase ndufs6/13 kDa subunit OS=Ixodes ricinus OX=34613 PE=2 SV=1;Putative ubiquinone oxidoreductase ndufs6/13 kDa subunit OS=Ixodes ricinus OX=34613 PE=2 SV=1
565	17.7475	17.9669	18.4516	18.2092	8	8	8	38,6	38,6	38,6	15,496	0	84,409	4258700	7	41	A0A131Y7Z0;V5H0Y7;V5IJV3;A0A131Y649	A0A131Y7Z0;V5H0Y7;V5IJV3;A0A131Y649		Putative cystatin-2 (Fragment) OS=Ixodes ricinus OX=34613 PE=2 SV=1;Putative tick cistatins 1 OS=Ixodes ricinus OX=34613 PE=2 SV=1;Putative tick cistatins 1 (Fragment) OS=Ixodes ricinus OX=34613 PE=2 SV=1;Putative cystatin-2 (Fragment) OS=Ixodes ricinus OX
555	18.7197	18.5514	17.7846	18.168	7	7	7	29	29	29	15,657	0	124,7	9765500	9	44	A0A131Y743;V5GYU3	A0A131Y743;V5GYU3		Protein quiver OS=Ixodes ricinus OX=34613 PE=2 SV=1;Putative secreted protein OS=Ixodes ricinus OX=34613 PE=2 SV=1
182	19.5301	17.9411	18.3902	18.1656	5	5	5	88,7	88,7	88,7	12,433	0	229,87	3749100	6	18	A0A0K8RC31;A0A6B0UTX0	A0A0K8RC31;A0A6B0UTX0		Putative macrophage migration inhibitory factor OS=Ixodes ricinus OX=34613 PE=2 SV=1;Putative macrophage migration inhibitory factor OS=Ixodes ricinus OX=34613 PE=3 SV=1
789	16.3139	17.953	18.3386	18.1458	12	12	12	15,5	15,5	15,5	89,428	0	177,96	4888600	42	43	V5H3J1;V5HFX6;V5HWP4	V5H3J1;V5HFX6		Putative secreted protein OS=Ixodes ricinus OX=34613 PE=2 SV=1;VWFA domain-containing protein OS=Ixodes ricinus OX=34613 PE=2 SV=1
889	15.4934	18.3694	17.9157	18.1425	26	26	26	17	17	17	227,62	0	323,31	5729600	98	74	V5I3C9;A0A131Y0B6	V5I3C9;A0A131Y0B6		Putative myosin class v heavy chain (Fragment) OS=Ixodes ricinus OX=34613 PE=2 SV=1;Putative myosin class ii heavy chain (Fragment) OS=Ixodes ricinus OX=34613 PE=2 SV=1
269	18.6544	18.2258	18.0218	18.1238	5	5	5	55,7	55,7	55,7	8,9898	0	133,29	4322800	5	32	A0A131Y5A9;V5IFB4;V5HKA4;A0A0K8RIT3;V5GYQ3;A0A090XC53;V5HZ09;V5I5H4	A0A131Y5A9;V5IFB4;V5HKA4;A0A0K8RIT3;V5GYQ3;A0A090XC53		Putative atpase inhibitor (Fragment) OS=Ixodes ricinus OX=34613 PE=2 SV=1;Atpase inhibitor (Fragment) OS=Ixodes ricinus OX=34613 PE=2 SV=1;Atpase inhibitory factor 1 (Fragment) OS=Ixodes ricinus OX=34613 PE=2 SV=1;Putative atpase inhibitory factor 1 OS=Ixo
205	18.2948	18.206	17.9663	18.0861	4	4	4	31,9	31,9	31,9	13,479	0	163,56	3168300	4	19	A0A0K8RDX3	A0A0K8RDX3		V-type proton ATPase subunit G OS=Ixodes ricinus OX=34613 PE=2 SV=1
405	18.8439	18.0717	18.089	18.0804	6	6	6	42,9	42,9	42,9	25,795	0	111,53	7065100	15	35	A0A131XUI5;A0A0K8RHH1	A0A131XUI5;A0A0K8RHH1		Putative rna-binding protein lark (Fragment) OS=Ixodes ricinus OX=34613 PE=2 SV=1;Putative grp-3 498 glycine rich family OS=Ixodes ricinus OX=34613 PE=2 SV=1
526	17.874	18.3318	17.8263	18.079	11	11	11	21,1	21,1	21,1	83,143	0	323,31	7968800	37	53	A0A131Y476;V5HNV8;V5HJP6	A0A131Y476;V5HNV8;V5HJP6		Putative translation initiation factor 5b eif-5b OS=Ixodes ricinus OX=34613 PE=2 SV=1;Putative neurofilament heavy polypeptide OS=Ixodes ricinus OX=34613 PE=2 SV=1;Putative conserved secreted protein (Fragment) OS=Ixodes ricinus OX=34613 PE=2 SV=1
114	18.8865	17.8227	18.3107	18.0667	6	6	5	58,1	58,1	47,8	20,648	0	230,88	6273900	13	37	A0A131YC21;A0A0K8R7A2;V5HTN3	A0A131YC21;A0A0K8R7A2;V5HTN3		Calponin OS=Ixodes ricinus OX=34613 PE=2 SV=1;Calponin OS=Ixodes ricinus OX=34613 PE=2 SV=1;Calponin OS=Ixodes ricinus OX=34613 PE=2 SV=1
912	19.4056	17.9356	18.1785	18.0571	1	1	1	10,1	10,1	10,1	15,44	0	37,17	2638100	3	6	V5IID6	V5IID6		Putative secreted protein (Fragment) OS=Ixodes ricinus OX=34613 PE=2 SV=1
666	18.1711	17.9931	18.1095	18.0513	20	1	0	82,9	12,4	0	24,029	0	8,2641	1425000	16	6	A0A6B0V3C3;A0A131YAP7;A0A6B0V4I3;A0A147BWI1;A0A6B0V5G2;A0A090X7M0	A0A6B0V3C3;A0A131YAP7;A0A6B0V4I3;A0A147BWI1;A0A6B0V5G2		Putative tropomyosin-1 isoform 9a/a/b-like isoform x13 OS=Ixodes ricinus OX=34613 PE=3 SV=1;Putative tropomyosin-2 isoform 4 mori tropomyosin isoform 4 (Fragment) OS=Ixodes ricinus OX=34613 PE=2 SV=1;Putative tropomyosin isoform c/e isoform x13 (Fragment)
802	17.6956	18.2467	17.8059	18.0263	14	14	1	15,1	15,1	1,4	174,17	0	220,18	4764500	84	50	V5H7N7;V5HI29;V5I4L6;V5HXA6	V5H7N7;V5HI29;V5I4L6;V5HXA6		Putative ankyrin OS=Ixodes ricinus OX=34613 PE=2 SV=1;Putative ankyrin (Fragment) OS=Ixodes ricinus OX=34613 PE=2 SV=1;Putative ankyrin (Fragment) OS=Ixodes ricinus OX=34613 PE=2 SV=1;Putative ankyrin (Fragment) OS=Ixodes ricinus OX=34613 PE=2 SV=1
910	18.4075	18.0649	17.9628	18.0138	7	7	7	52,6	52,6	52,6	17,227	0	178,7	8429400	8	45	V5IHW2;A0A0K8RPA0	V5IHW2;A0A0K8RPA0		Peptidyl-prolyl cis-trans isomerase (Fragment) OS=Ixodes ricinus OX=34613 PE=2 SV=1;Peptidyl-prolyl cis-trans isomerase (Fragment) OS=Ixodes ricinus OX=34613 PE=2 SV=1
831	17.2193	18.0788	17.9464	18.0126	3	3	3	19,2	19,2	19,2	31,044	0	59,875	1795800	11	11	V5IJP4;V5I1X4;V5HE81;A0A090XCJ6	V5IJP4;V5I1X4;V5HE81		Putative nuclease sensitive element-binding protein OS=Ixodes ricinus OX=34613 PE=2 SV=1;Putative y-box-binding protein 2-a OS=Ixodes ricinus OX=34613 PE=2 SV=1;Putative y-box-binding protein 2-a OS=Ixodes ricinus OX=34613 PE=2 SV=1
845	19.2045	17.7184	18.2998	18.0091	8	8	8	22,4	22,4	22,4	59,294	0	132,72	5696600	26	34	V5HIZ5;V5ICC8	V5HIZ5;V5ICC8		beta-N-acetylhexosaminidase (Fragment) OS=Ixodes ricinus OX=34613 PE=2 SV=1;Beta-hexosaminidase OS=Ixodes ricinus OX=34613 PE=2 SV=1
271	17.7398	17.7751	18.2387	18.0069	18	18	8	34,2	34,2	22	72,594	0	272,59	7823700	32	70	A0A0K8RIU3;A0A131Y2C4	A0A0K8RIU3;A0A131Y2C4		Putative heat shock 70 kDa protein 5 OS=Ixodes ricinus OX=34613 PE=2 SV=1;Putative molecular chaperone grp78/bip/kar2 hsp70 superfamily protein OS=Ixodes ricinus OX=34613 PE=2 SV=1
677	17.1599	17.9389	18.0569	17.9979	4	4	4	12,3	12,3	12,3	40,767	0	32,003	1884200	19	12	A0A6B0VCJ1;V5GK00;V5HJ62;V5IJW4;A0A090X7V0	A0A6B0VCJ1;V5GK00;V5HJ62;V5IJW4;A0A090X7V0		Putative selenophosphate synthetase (Fragment) OS=Ixodes ricinus OX=34613 PE=4 SV=1;Putative selenophosphate synthetase (Fragment) OS=Ixodes ricinus OX=34613 PE=2 SV=1;Putative selenophosphate synthetase (Fragment) OS=Ixodes ricinus OX=34613 PE=2 SV=1;Puta
7	16.966	18.1765	17.7819	17.9792	2	2	2	12,1	12,1	12,1	34,143	0	13,883	1186200	13	5	V5HHH1;A0A131XXC4;A0A090X895	V5HHH1;A0A131XXC4;A0A090X895		40S ribosomal protein SA OS=Ixodes ricinus OX=34613 PE=2 SV=1;40S ribosomal protein SA OS=Ixodes ricinus OX=34613 PE=2 SV=1;40S ribosomal protein SA C-terminal domain-containing protein (Fragment) OS=Ixodes ricinus OX=34613 PE=2 SV=1
560	17.1963	17.2616	18.6936	17.9776	5	5	2	26	26	18,3	18,228	0	54,676	2320200	10	15	A0A131Y7G4	A0A131Y7G4		Putative secreted protein (Fragment) OS=Ixodes ricinus OX=34613 PE=2 SV=1
341	18.5644	17.9777	17.9613	17.9695	4	4	3	43,9	43,9	43,9	11,485	0	59,089	2274600	6	11	A0A0K8RNV1;A0A147BX56;A0A6B0UC23	A0A0K8RNV1		Putative til domain protein OS=Ixodes ricinus OX=34613 PE=2 SV=1
126	18.6061	18.3739	17.52	17.947	6	6	6	67,1	67,1	67,1	9,2754	0	231,5	3949100	7	27	A0A0K8R849	A0A0K8R849		Mitochondrial import inner membrane translocase subunit OS=Ixodes ricinus OX=34613 PE=2 SV=1
862	18.5691	18.1365	17.7445	17.9405	7	7	7	78,4	78,4	78,4	8,5919	0	228,46	7086400	4	41	V5HPF7	V5HPF7		Putative cytochrome c oxidase polyprotein vb (Fragment) OS=Ixodes ricinus OX=34613 PE=2 SV=1
698	18.5085	17.7344	18.1269	17.9306	15	15	15	56,1	56,1	56,1	24,55	0	159,7	7161700	14	71	B6V3B5;A0A090XCF4;A0A090XDH2;A0A131Y803	B6V3B5;A0A090XCF4		Glutathione peroxidase OS=Ixodes ricinus OX=34613 PE=2 SV=1;Putative glutathione peroxidase OS=Ixodes ricinus OX=34613 PE=2 SV=1
781	18.078	18.2072	17.6428	17.925	2	2	2	40	40	40	9,9705	0	12,445	1817500	5	8	V5H1M0;A0A0K8RES3;A0A6B0U2U1;V5HPV0;V5IFE7;V5HKR3	V5H1M0;A0A0K8RES3;A0A6B0U2U1;V5HPV0;V5IFE7;V5HKR3		ATP synthase subunit e, mitochondrial OS=Ixodes ricinus OX=34613 PE=2 SV=1;ATP synthase subunit e, mitochondrial OS=Ixodes ricinus OX=34613 PE=2 SV=1;ATP synthase subunit e, mitochondrial (Fragment) OS=Ixodes ricinus OX=34613 PE=3 SV=1;ATP synthase subunit
201	15.3545	17.9566	17.8803	17.9184	6	6	1	24,6	24,6	5,3	44,582	0	190,18	1825900	21	17	A0A0K8RDN7;A0A6B0U0S8	A0A0K8RDN7		Putative differentiation-related protein OS=Ixodes ricinus OX=34613 PE=2 SV=1
882	16.9816	17.9144	NaN	17.9144	10	1	1	59,1	7,7	7,7	20,24	0	7,3218	861700	8	4	V5I135	V5I135		Putative alpha crystallins OS=Ixodes ricinus OX=34613 PE=2 SV=1
649	17.1198	17.9065	17.9045	17.9055	3	3	3	16,2	16,2	16,2	25,582	0	43,635	3166700	10	16	A0A2Z4HFQ7;A0A131XVQ7	A0A2Z4HFQ7;A0A131XVQ7		Heme-inducible glutathione S-transferase OS=Ixodes ricinus OX=34613 GN=GST1 PE=2 SV=1;Putative glutathione s-transferase (Fragment) OS=Ixodes ricinus OX=34613 PE=2 SV=1
657	16.2921	16.1558	19.6433	17.8996	1	1	1	12,2	12,2	12,2	13,045	0,007874	5,8467	1155800	7	3	A0A6B0UM23	A0A6B0UM23		Putative secreted protein OS=Ixodes ricinus OX=34613 PE=4 SV=1
155	18.5044	17.6946	18.023	17.8588	13	13	13	71,7	71,7	71,7	15,882	0	134,68	6938100	9	72	A0A0K8RA69	A0A0K8RA69		Putative 16 kDa thioredoxion OS=Ixodes ricinus OX=34613 PE=2 SV=1
477	16.6516	17.9994	17.6966	17.848	13	13	13	22,4	22,4	22,4	83,656	0	144,49	4481100	36	50	V5HES7;A0A131Y0X9;V5GZD5;V5HL13;V5HET0;V5IFG5;A0A0K8RHT3;V5HQ23	V5HES7;A0A131Y0X9;V5GZD5;V5HL13		Putative hu li tai shao OS=Ixodes ricinus OX=34613 PE=2 SV=1;Putative cytoskeletal protein adducin OS=Ixodes ricinus OX=34613 PE=2 SV=1;Putative hu li tai shao OS=Ixodes ricinus OX=34613 PE=2 SV=1;Putative hu li tai shao OS=Ixodes ricinus OX=34613 PE=2 SV=
904	17.7215	17.9153	17.7729	17.8441	7	7	7	37,8	37,8	37,8	32,033	0	289,81	5285400	16	39	V5IEY6	V5IEY6		Putative erythrocyte membrane protein 1 (Fragment) OS=Ixodes ricinus OX=34613 PE=2 SV=1
319	18.7625	18.2593	17.412	17.8357	2	2	2	27,1	27,1	27,1	11,513	0	66,737	3034300	2	10	A0A0K8RMJ2;A0A6B0UJG9	A0A0K8RMJ2;A0A6B0UJG9		Putative til domain protein OS=Ixodes ricinus OX=34613 PE=2 SV=1;Putative chymotrypsin inhibitor OS=Ixodes ricinus OX=34613 PE=3 SV=1
123	18.3075	18.5591	17.1032	17.8312	1	1	1	37,7	37,7	37,7	8,1077	0	166,39	2061200	3	7	A0A0K8R7V0	A0A0K8R7V0		Putative dna-binding nuclear protein p8 OS=Ixodes ricinus OX=34613 PE=2 SV=1
573	16.6025	17.942	17.7139	17.8279	8	8	2	20,7	20,7	10,4	42,628	0	183,87	5607300	23	41	A0A131Y8R2;A0A090X8X8;A0A131Y547;V5H5C7;V5HJR4	A0A131Y8R2;A0A090X8X8;A0A131Y547;V5H5C7;V5HJR4		Putative neural cell adhesion molecule l1 (Fragment) OS=Ixodes ricinus OX=34613 PE=2 SV=1;Putative neural cell adhesion molecule l1 (Fragment) OS=Ixodes ricinus OX=34613 PE=2 SV=1;Putative neural cell adhesion molecule l1 (Fragment) OS=Ixodes ricinus OX=34
388	17.6968	17.8069	17.821	17.814	3	3	3	9,2	9,2	9,2	47,67	0	39,756	1798900	24	16	A0A147BUI6;A0A131XPI3	A0A147BUI6;A0A131XPI3		Putative aminopeptidase (Fragment) OS=Ixodes ricinus OX=34613 PE=3 SV=1;Putative aminopeptidase (Fragment) OS=Ixodes ricinus OX=34613 PE=2 SV=1
384	17.0767	17.7433	17.871	17.8072	5	5	5	21,3	21,3	21,3	53,474	0	74,303	1977000	25	20	A0A131XNF3;A0A0K8RBT5	A0A131XNF3;A0A0K8RBT5		Putative mitochondrial-processing peptidase subunit beta OS=Ixodes ricinus OX=34613 PE=2 SV=1;Putative peptid OS=Ixodes ricinus OX=34613 PE=2 SV=1
379	17.5989	18.2091	17.3967	17.8029	3	2	2	11,1	6,7	6,7	52,909	0	16,804	1494400	23	10	A0A0K8RRK3;A0A090X8I6	A0A0K8RRK3;A0A090X8I6		Putative prosaposin (Fragment) OS=Ixodes ricinus OX=34613 PE=2 SV=1;Putative prosaposin (Fragment) OS=Ixodes ricinus OX=34613 PE=2 SV=1
815	18.9468	18.0274	17.5627	17.7951	3	2	2	45,5	22,1	22,1	8,5295	0	24,987	2614300	4	10	V5HBA7	V5HBA7		Putative kunitz-type serine protease inhibitor 6 (Fragment) OS=Ixodes ricinus OX=34613 PE=2 SV=1
545	18.2511	18.2047	17.3625	17.7836	1	1	1	14,4	14,4	14,4	14,527	0	19,82	2949700	6	12	V5HM32;A0A131Y5Z6	V5HM32;A0A131Y5Z6		Putative secreted protein OS=Ixodes ricinus OX=34613 PE=2 SV=1;Putative secreted protein OS=Ixodes ricinus OX=34613 PE=2 SV=1
217	16.1044	17.7195	17.8101	17.7648	9	9	9	31,1	31,1	31,1	36,009	0	159,36	4145200	20	36	A0A0K8RG01;V5IFP2;A0A131Y1R7;A0A0K8REQ0;Q0QEU2;Q99N41;B5AN23;H0W3Z3;A0A286Y3V0	A0A0K8RG01;V5IFP2;A0A131Y1R7;A0A0K8REQ0		Glyceraldehyde-3-phosphate dehydrogenase OS=Ixodes ricinus OX=34613 GN=GAPDH PE=2 SV=1;Glyceraldehyde-3-phosphate dehydrogenase OS=Ixodes ricinus OX=34613 PE=2 SV=1;Glyceraldehyde-3-phosphate dehydrogenase OS=Ixodes ricinus OX=34613 PE=2 SV=1;Glyceraldehyd
650	18.3173	17.099	18.3916	17.7453	4	4	3	25,8	25,8	15,8	13,832	0	71,073	3612200	7	23	A0A3B6UEB6;A0A3S6I186	A0A3B6UEB6;A0A3S6I186		Iristatin OS=Ixodes ricinus OX=34613 PE=1 SV=1;Iristatin OS=Ixodes ricinus OX=34613 PE=2 SV=1
403	16.1991	17.1679	18.3192	17.7436	15	1	1	43,5	4,9	4,9	58,016	0	18,57	1291900	28	6	A0A131XUB4	A0A131XUB4		Catalase OS=Ixodes ricinus OX=34613 PE=2 SV=1
288	18.0392	17.9318	17.5425	17.7372	5	3	3	65,1	22,9	22,9	9,4727	0	44,645	2281000	6	15	A0A0K8RK42;A0A6B0UWB9;A0A6B0V0J5	A0A0K8RK42		Putative ciboulot OS=Ixodes ricinus OX=34613 PE=2 SV=1
760	18.461	17.9976	17.4745	17.7361	1	1	1	46,5	46,5	46,5	10,268	0	28,927	1949900	1	10	V5GWK3	V5GWK3		Transcription factor BTF3 (Fragment) OS=Ixodes ricinus OX=34613 PE=2 SV=1
4	12.6111	17.535	17.9002	17.7176	18	18	18	33,1	33,1	33,1	114,08	0	323,31	5449300	43	45	A0A147BVM6;V5HRY6;A0A131XSK2;A0A090X7U5;A0A0K8RL87;A0A090XB18;V5HE12;A0A0K8RNC8;Q5XQG1;A0A286XK64;B3SI07;H0VS41;A0A286XUZ1;B3SI06;H0VH73;D4P8H2;Q64392;A0A286XUA3;A0A286XER2;B3SI05;A0A6B0V237	A0A147BVM6;V5HRY6;A0A131XSK2;A0A090X7U5;A0A0K8RL87;A0A090XB18;V5HE12		Sodium/potassium-transporting ATPase subunit alpha OS=Ixodes ricinus OX=34613 PE=3 SV=1;Sodium/potassium-transporting ATPase subunit alpha (Fragment) OS=Ixodes ricinus OX=34613 PE=2 SV=1;Sodium/potassium-transporting ATPase subunit alpha (Fragment) OS=Ixod
312	18.516	17.8067	17.6178	17.7122	5	5	5	31,9	31,9	31,9	24,417	0	58,232	2845400	8	18	A0A0K8RM58;A0A147BTB4;V5IE80;A0A131Y9A2	A0A0K8RM58;A0A147BTB4;V5IE80;A0A131Y9A2		tRNA selenocysteine-associated protein 1 OS=Ixodes ricinus OX=34613 PE=2 SV=1;tRNA selenocysteine-associated protein 1 OS=Ixodes ricinus OX=34613 PE=3 SV=1;tRNA selenocysteine-associated protein 1 OS=Ixodes ricinus OX=34613 PE=2 SV=1;tRNA selenocysteine-as
407	17.2194	17.7566	17.6591	17.7078	6	6	6	30	30	30	38,458	0	94,887	2968700	18	25	A0A131XUM8;A0A147BF79;V5GVU7;A0A0K8R9Z7	A0A131XUM8;A0A147BF79;V5GVU7		RRM domain-containing protein OS=Ixodes ricinus OX=34613 PE=2 SV=1;Putative transcription coactivator OS=Ixodes ricinus OX=34613 PE=4 SV=1;RRM domain-containing protein OS=Ixodes ricinus OX=34613 PE=2 SV=1
272	16.7062	17.6557	17.7589	17.7073	14	1	1	42,8	6,2	6,2	57,18	0	40,708	1246000	28	6	A0A0K8RIX4;A0A090XBR8	A0A0K8RIX4		Catalase OS=Ixodes ricinus OX=34613 PE=2 SV=1
258	18.2259	18.2294	17.1807	17.705	4	4	4	15,6	15,6	15,6	14,606	0	186,69	4534900	3	30	A0A6B0UTF6;A0A131Y8T5;A0A0K8RHS7	A0A6B0UTF6;A0A131Y8T5;A0A0K8RHS7		Putative microplusin OS=Ixodes ricinus OX=34613 PE=4 SV=1;Putative microplusin OS=Ixodes ricinus OX=34613 PE=2 SV=1;Putative microplusin OS=Ixodes ricinus OX=34613 PE=2 SV=1
570	18.2697	17.9644	17.3988	17.6816	3	3	2	25,2	25,2	16,5	15,929	0	96,245	2909500	10	14	A0A131Y8M8;A0A131Y9N9;V5HWT2;V5GZ19	A0A131Y8M8;A0A131Y9N9		Putative secreted protein (Fragment) OS=Ixodes ricinus OX=34613 PE=2 SV=1;Putative secreted protein OS=Ixodes ricinus OX=34613 PE=2 SV=1
658	16.274	NaN	17.6163	17.6163	3	2	2	35,2	27,3	27,3	15,346	0	17,272	692920	8	5	A0A6B0UQY0;V5H1F1	A0A6B0UQY0;V5H1F1		Uncharacterized protein (Fragment) OS=Ixodes ricinus OX=34613 PE=4 SV=1;Uncharacterized protein OS=Ixodes ricinus OX=34613 PE=2 SV=1
456	17.1534	17.9989	17.1986	17.5988	6	6	6	6,4	6,4	6,4	112,87	0	60,49	3069700	61	24	A0A131XZG4;A0A6B0VH98;V5HIC8;A0A147BHN6	A0A131XZG4;A0A6B0VH98		Moesin/ezrin/radixin homolog 1 OS=Ixodes ricinus OX=34613 PE=2 SV=1;Moesin/ezrin/radixin homolog 1 OS=Ixodes ricinus OX=34613 PE=4 SV=1
822	14.1619	17.3846	17.7097	17.5472	20	20	20	16,5	16,5	16,5	232,37	0	242,26	3950700	118	59	V5HMQ9;V5HC54;V5HHJ1;A0A0K8RCR0;A0A286XEG8;A0A286XLL1;H0VEL7	V5HMQ9;V5HC54		Putative beta-spectrin (Fragment) OS=Ixodes ricinus OX=34613 PE=2 SV=1;Putative beta-spectrin OS=Ixodes ricinus OX=34613 PE=2 SV=1
808	18.5467	17.1062	17.9614	17.5338	2	2	2	30,6	30,6	30,6	12,607	0	44,089	2535600	7	11	V5HD94;V5H924	V5HD94;V5H924		Putative tick cistatins 1 (Fragment) OS=Ixodes ricinus OX=34613 PE=2 SV=1;Putative tick cistatins 1 OS=Ixodes ricinus OX=34613 PE=1 SV=1
487	16.4408	17.6481	17.413	17.5306	2	2	2	11,1	11,1	11,1	50,082	0	33,477	1067800	22	7	V5HHP2;A0A131Y1T4;E5E7I7;V5ICJ0	V5HHP2;A0A131Y1T4;E5E7I7;V5ICJ0		Putative neurogenic locus notch log protein 2 (Fragment) OS=Ixodes ricinus OX=34613 PE=2 SV=1;Putative neurexin iii-alpha (Fragment) OS=Ixodes ricinus OX=34613 PE=2 SV=1;Ir86-2 protein (Fragment) OS=Ixodes ricinus OX=34613 PE=2 SV=2;Putative notch protein
832	17.783	17.4693	17.5314	17.5003	4	4	4	51,2	51,2	51,2	14,437	0	69,861	1999300	8	14	V5HF31;V5IJ14;A0A090X7I1;A0A090XDZ5	V5HF31;V5IJ14;A0A090X7I1;A0A090XDZ5		Acireductone dioxygenase (Fragment) OS=Ixodes ricinus OX=34613 PE=2 SV=1;Acireductone dioxygenase (Fragment) OS=Ixodes ricinus OX=34613 PE=2 SV=1;Acireductone dioxygenase (Fragment) OS=Ixodes ricinus OX=34613 PE=2 SV=1;Acireductone dioxygenase (Fragment) O
902	18.0317	17.6125	17.3464	17.4794	2	2	2	39,8	39,8	39,8	9,5728	0	91,242	1670800	4	10	V5IEK9	V5IEK9		Putative secreted protein OS=Ixodes ricinus OX=34613 PE=2 SV=1
134	16.5037	NaN	17.478	17.478	1	1	1	6,9	6,9	6,9	28,903	0,0034965	6,1402	327320	11	2	A0A131XYR3;A0A0K8R8Y1	A0A131XYR3;A0A0K8R8Y1		thiamine diphosphokinase OS=Ixodes ricinus OX=34613 PE=2 SV=1;thiamine diphosphokinase OS=Ixodes ricinus OX=34613 PE=2 SV=1
609	17.5276	17.4271	17.5114	17.4692	5	5	5	17,6	17,6	17,6	31,835	0	73,304	2320500	14	23	V5HNY8;A0A147BHX5;A0A147BUA5	V5HNY8;A0A147BHX5		Putative mam domain protein OS=Ixodes ricinus OX=34613 PE=2 SV=1;Putative mam domain protein OS=Ixodes ricinus OX=34613 PE=4 SV=1
624	18.5744	17.3617	17.5624	17.4621	5	5	5	36,8	36,8	36,8	24,81	0	77,98	2217500	12	18	A0A147BVC4	A0A147BVC4		Putative cuticular protein analogous to peritrophins 3-e (Fragment) OS=Ixodes ricinus OX=34613 PE=4 SV=1
849	16.1766	17.3578	17.5655	17.4617	17	17	17	15,3	15,3	15,3	176,26	0	185,84	3503600	71	49	V5HJY9;V5ICQ8	V5HJY9;V5ICQ8		Putative substrate adhesion-dependent cell spreading (Fragment) OS=Ixodes ricinus OX=34613 PE=2 SV=1;Putative substrate adhesion-dependent cell spreading OS=Ixodes ricinus OX=34613 PE=2 SV=1
443	15.3953	17.7616	17.1569	17.4593	26	26	26	14,8	14,8	14,8	339,59	0	280,84	5394400	162	76	V5GZ45;V5HEE5;A0A131XXY6;V5HZ24	V5GZ45;V5HEE5;A0A131XXY6;V5HZ24		Putative heparan sulfate proteoglycan 2 (Fragment) OS=Ixodes ricinus OX=34613 PE=2 SV=1;Putative heparan sulfate proteoglycan 2 (Fragment) OS=Ixodes ricinus OX=34613 PE=2 SV=1;Putative basement membrane-specific heparan sulfate proteoglycan core protein is
684	12.7891	17.3877	17.5218	17.4548	22	22	22	8,5	8,5	8,5	442,05	0	289,81	4339800	218	68	A0A6B0VFB5;A0A131XXQ7;A0A090XE50;V5GYK8;V5IK67;A0A131Y3G8;V5GYS7	A0A6B0VFB5;A0A131XXQ7;A0A090XE50;V5GYK8;V5IK67		Putative ca2+-binding actin-bundling protein OS=Ixodes ricinus OX=34613 PE=3 SV=1;Putative spectrin beta chain (Fragment) OS=Ixodes ricinus OX=34613 PE=2 SV=1;Spectrin beta chain OS=Ixodes ricinus OX=34613 PE=2 SV=1;Spectrin beta chain OS=Ixodes ricinus OX
774	15.3889	NaN	17.4462	17.4462	2	1	1	12,2	8,9	8,9	37,67	0	23,757	514550	16	4	V5H0E3	V5H0E3		Putative cathepsin b OS=Ixodes ricinus OX=34613 PE=2 SV=1
146	16.1507	17.9163	16.9757	17.446	4	4	4	24,7	24,7	24,7	17,719	0	34,643	1845000	8	14	A0A0K8R9L3;V5HM69;V5I1I6;A0A090XDV9	A0A0K8R9L3;V5HM69;V5I1I6;A0A090XDV9		Putative 60s ribosomal protein l24 OS=Ixodes ricinus OX=34613 PE=2 SV=1;Putative ribosomal protein l24 OS=Ixodes ricinus OX=34613 PE=2 SV=1;Putative ribosomal protein l24 OS=Ixodes ricinus OX=34613 PE=2 SV=1;Putative 60s ribosomal protein l24 OS=Ixodes ric
757	16.0969	17.5496	17.3358	17.4427	2	2	1	8,3	8,3	4,8	52,377	0	74,517	1872000	23	18	V5IFI8;V5GM35	V5IFI8;V5GM35		Calsequestrin (Fragment) OS=Ixodes ricinus OX=34613 PE=2 SV=1;Calsequestrin OS=Ixodes ricinus OX=34613 PE=2 SV=1
260	18.508	17.5277	17.3566	17.4422	1	1	1	3,2	3,2	3,2	67,167	0	15,907	1514400	12	6	A0A0K8RHU4;V5GK57	A0A0K8RHU4;V5GK57		Putative glycine rich protein OS=Ixodes ricinus OX=34613 PE=2 SV=1;Putative collagen alpha-1iii chain OS=Ixodes ricinus OX=34613 PE=2 SV=1
45	16.6379	17.6067	17.2706	17.4386	3	3	3	22,7	22,7	22,7	27,191	0	43,74	1726200	11	14	V5HP29;A0A090XD08;A0A131XVK7	V5HP29;A0A090XD08;A0A131XVK7		F-actin-capping protein subunit alpha OS=Ixodes ricinus OX=34613 PE=2 SV=1;F-actin-capping protein subunit alpha OS=Ixodes ricinus OX=34613 PE=2 SV=1;F-actin-capping protein subunit alpha (Fragment) OS=Ixodes ricinus OX=34613 PE=2 SV=1
100	18.1349	17.7468	17.1079	17.4274	1	1	1	15,9	15,9	15,9	13,676	0	37,516	1467700	7	7	A0A0K8R5P4	A0A0K8R5P4		Putative zinc-binding protein of the histidine triad hit family OS=Ixodes ricinus OX=34613 PE=2 SV=1
793	17.8529	17.4714	17.3696	17.4205	3	3	3	24	24	24	22,395	0	72,026	1998600	9	14	V5H4R6	V5H4R6		Putative myosin regulatory light chain ef-hand protein superfamily (Fragment) OS=Ixodes ricinus OX=34613 PE=2 SV=1
430	17.6917	17.6382	17.2016	17.4199	4	4	4	18	18	18	29,542	0	84,164	3117500	14	24	V5HQ82;A0A131XX27	V5HQ82;A0A131XX27		Putative tho complex subunit 4 (Fragment) OS=Ixodes ricinus OX=34613 PE=2 SV=1;Putative rrm motif-containing protein (Fragment) OS=Ixodes ricinus OX=34613 PE=2 SV=1
230	15.9761	17.6484	17.1728	17.4106	3	3	3	21,3	21,3	21,3	25,213	0	29,614	1103200	13	13	A0A131Y086;A0A0K8RFV1;A0A131Y7L7;Q7YU96;A0A6B0UV02	A0A131Y086;A0A0K8RFV1;A0A131Y7L7;Q7YU96;A0A6B0UV02		GTP-binding nuclear protein OS=Ixodes ricinus OX=34613 PE=2 SV=1;GTP-binding nuclear protein OS=Ixodes ricinus OX=34613 PE=2 SV=1;Putative gtp-binding nuclear protein ran1 (Fragment) OS=Ixodes ricinus OX=34613 PE=2 SV=1;GTP-binding protein RAN (Fragment) O
51	16.6524	17.4095	17.366	17.3877	4	4	4	43	43	43	13,513	0	100,76	2718200	9	25	A0A090XDF4;A0A6B0USC3	A0A090XDF4;A0A6B0USC3		Putative glycine-rich secreted protein 95 OS=Ixodes ricinus OX=34613 PE=2 SV=1;Putative glycine-rich secreted protein 95 OS=Ixodes ricinus OX=34613 PE=4 SV=1
71	18.2461	17.2792	17.4833	17.3813	8	8	8	37,5	37,5	37,5	23,447	0	183,34	2963500	7	28	A0A0K8R2W1;A0A6B0UY14	A0A0K8R2W1		Putative phosphatidylethanolamine-binding protein 1 OS=Ixodes ricinus OX=34613 PE=2 SV=1
472	16.483	17.3751	17.3838	17.3794	13	13	13	27,3	27,3	27,3	69,844	0	144,1	2456800	37	37	V5IF43;A0A131Y0I2	V5IF43;A0A131Y0I2		Putative lamin OS=Ixodes ricinus OX=34613 PE=2 SV=1;Putative nuclear envelope protein OS=Ixodes ricinus OX=34613 PE=2 SV=1
693	14.9362	17.4358	17.2682	17.352	16	16	16	12,5	12,5	12,5	248,59	0	231,84	2900500	124	46	A0A6B0VI09;V5GYP2;V5GLN1;A0A131Y4A5	A0A6B0VI09;V5GYP2;V5GLN1;A0A131Y4A5		Putative netrin axonal chemotropic factor OS=Ixodes ricinus OX=34613 PE=4 SV=1;Putative laminin beta 1a (Fragment) OS=Ixodes ricinus OX=34613 PE=2 SV=1;Putative laminin beta 1a OS=Ixodes ricinus OX=34613 PE=2 SV=1;Putative netrin axonal chemotropic factor
622	17.1086	17.6863	16.9974	17.3419	3	3	2	67,3	67,3	51,3	14,776	0	116,9	1462300	5	14	A0A147BV67	A0A147BV67		Putative glycine rich protein OS=Ixodes ricinus OX=34613 PE=4 SV=1
277	16.3698	17.5936	17.0813	17.3375	3	3	3	8,4	8,4	8,4	45,914	0	31,561	1133400	20	10	A0A147BVA3;A0A0K8RJ68	A0A147BVA3;A0A0K8RJ68		Putative medium-chain acyl-coa dehydrogenase (Fragment) OS=Ixodes ricinus OX=34613 PE=3 SV=1;Putative medium-chain acyl-coa dehydrogenase OS=Ixodes ricinus OX=34613 PE=2 SV=1
340	18.0718	17.5471	17.0728	17.31	2	2	2	19	19	19	15,818	0	34,547	1093700	8	6	A0A6B0UUD4;A0A0K8RNS1;V5IG27	A0A6B0UUD4;A0A0K8RNS1;V5IG27		Putative thioredoxin-like protein (Fragment) OS=Ixodes ricinus OX=34613 PE=4 SV=1;Putative thioredoxin-like protein OS=Ixodes ricinus OX=34613 PE=2 SV=1;Putative thioredoxin-like protein OS=Ixodes ricinus OX=34613 PE=2 SV=1
562	NaN	18.2776	16.3397	17.3086	1	1	1	10,5	10,5	10,5	9,5187	0,0079096	5,8752	494510	2	2	A0A131Y7R7;V5I2E7;A0A131Y800;V5GZP6	A0A131Y7R7;V5I2E7;A0A131Y800;V5GZP6		Putative secreted papa repeat protein (Fragment) OS=Ixodes ricinus OX=34613 PE=2 SV=1;Putative secreted papa repeat protein (Fragment) OS=Ixodes ricinus OX=34613 PE=2 SV=1;Putative secreted papa repeat protein (Fragment) OS=Ixodes ricinus OX=34613 PE=2 SV=
143	17.2598	17.6181	16.9983	17.3082	1	1	1	16,4	16,4	16,4	19,703	0	28,055	1124400	9	6	A0A0K8R9G0	A0A0K8R9G0		RNA-binding protein 8A OS=Ixodes ricinus OX=34613 PE=2 SV=1
413	16.6111	17.4871	17.1268	17.307	9	9	9	28,2	28,2	28,2	63,96	0	252,92	2567500	32	31	A0A131XVM5;V5IHQ8	A0A131XVM5		Putative dihydroorotase OS=Ixodes ricinus OX=34613 PE=2 SV=1
245	18.757	16.9254	17.6775	17.3015	2	2	2	19,1	19,1	19,1	20,558	0	74,525	2996600	10	14	A0A0K8RH49;V5HFD8	A0A0K8RH49;V5HFD8		Putative cuticle protein OS=Ixodes ricinus OX=34613 PE=2 SV=1;Putative cuticle protein (Fragment) OS=Ixodes ricinus OX=34613 PE=2 SV=1
543	17.757	17.2069	17.3584	17.2827	3	3	3	53,3	53,3	53,3	8,6116	0	40,233	1415400	5	9	A0A131Y5V6	A0A131Y5V6		Putative cytoplasmic cystatin (Fragment) OS=Ixodes ricinus OX=34613 PE=2 SV=1
834	18.1047	17.2654	17.2867	17.2761	9	9	9	60	60	60	20,788	0	111,74	4234100	8	42	V5HFF9;A0A131Y369;A0A090XAH5	V5HFF9;A0A131Y369;A0A090XAH5		Putative heat shock protein OS=Ixodes ricinus OX=34613 PE=2 SV=1;Putative heat shock protein (Fragment) OS=Ixodes ricinus OX=34613 PE=2 SV=1;Putative heat shock protein OS=Ixodes ricinus OX=34613 PE=2 SV=1
267	16.4542	17.3351	17.1928	17.2639	3	3	3	8,6	8,6	8,6	74,684	0	21,707	749380	38	6	A0A0K8RIK6;H0UYD9	A0A0K8RIK6		Putative heat shock 70 kDa protein OS=Ixodes ricinus OX=34613 PE=2 SV=1
461	17.6837	17.4591	17.0463	17.2527	5	5	5	25,2	25,2	25,2	33,766	0	43,72	2493600	15	25	A0A131XZX2;A0A6B0V7I2;A0A6B0V7I8;A0A147BQT4;A0A6B0V8R8;V5I3T2;V5HVN2	A0A131XZX2;A0A6B0V7I2;A0A6B0V7I8;A0A147BQT4;A0A6B0V8R8;V5I3T2		Putative ca2+-binding protein regucalcin/smp30 OS=Ixodes ricinus OX=34613 PE=2 SV=1;Putative ca2+-binding protein regucalcin/smp30 (Fragment) OS=Ixodes ricinus OX=34613 PE=3 SV=1;Putative ca2+-binding protein regucalcin/smp30 OS=Ixodes ricinus OX=34613 PE=
299	18.2429	17.2778	17.2079	17.2428	9	9	9	81	81	81	15,986	0	80,274	2918300	10	33	A0A0K8RLA4;A0A090X7M9	A0A0K8RLA4;A0A090X7M9		Putative translation initiation inhibitor OS=Ixodes ricinus OX=34613 PE=2 SV=1;Putative translation initiation inhibitor (Fragment) OS=Ixodes ricinus OX=34613 PE=2 SV=1
488	18.0504	17.5233	16.9603	17.2418	1	1	1	3,4	3,4	3,4	37,066	0	8,8225	1266800	11	6	V5IB86;V5HHM1;A0A131Y1T6	V5IB86;V5HHM1;A0A131Y1T6		Putative asparaginase OS=Ixodes ricinus OX=34613 PE=2 SV=1;Putative asparaginase OS=Ixodes ricinus OX=34613 PE=2 SV=1;Putative asparaginase OS=Ixodes ricinus OX=34613 PE=2 SV=1
171	17.1035	17.4945	16.9671	17.2308	1	1	1	16,5	16,5	16,5	13,665	0	28,637	1235700	6	8	A0A0K8RBF2	A0A0K8RBF2		40S ribosomal protein S20 OS=Ixodes ricinus OX=34613 PE=2 SV=1
261	17.7778	17.5416	16.9122	17.2269	7	7	7	53,4	53,4	53,4	17,293	0	86,964	2115900	8	26	A0A0K8RHU7;A0A6B0UYZ6	A0A0K8RHU7;A0A6B0UYZ6		Protein MIX23 OS=Ixodes ricinus OX=34613 PE=2 SV=1;Protein MIX23 OS=Ixodes ricinus OX=34613 PE=3 SV=1
284	17.3971	17.6479	16.7846	17.2162	2	2	2	9	9	9	14,575	0	26,261	1949000	6	11	V5HHG8;A0A0K8RJQ5	V5HHG8;A0A0K8RJQ5		Putative 40s ribosomal protein s30 OS=Ixodes ricinus OX=34613 PE=2 SV=1;Putative 40s ribosomal protein s30 OS=Ixodes ricinus OX=34613 PE=2 SV=1
235	17.1411	17.186	17.2165	17.2012	6	6	6	46,4	46,4	46,4	24,112	0	74,341	2808200	10	25	A0A0K8RGA7;H0UUA3	A0A0K8RGA7		Putative dorsal switch protein 1 OS=Ixodes ricinus OX=34613 PE=2 SV=1
564	16.5197	17.1935	NaN	17.1935	1	1	1	20,3	20,3	20,3	12,762	0	11,111	288290	8	2	V5H7W6;A0A131Y7X3;A0A6B0V6D4	V5H7W6;A0A131Y7X3;A0A6B0V6D4		Uncharacterized protein (Fragment) OS=Ixodes ricinus OX=34613 PE=2 SV=1;Uncharacterized protein (Fragment) OS=Ixodes ricinus OX=34613 PE=2 SV=1;Uncharacterized protein (Fragment) OS=Ixodes ricinus OX=34613 PE=4 SV=1
561	17.6572	17.6223	16.7582	17.1903	4	4	4	17	17	17	42,884	0	46,25	1736500	11	19	V5IK07;A0A131Y7G5;V5HJU9	V5IK07;A0A131Y7G5;V5HJU9		Putative serine/arginine-rich splicing factor 2a OS=Ixodes ricinus OX=34613 PE=2 SV=1;Putative serine/arginine-rich splicing factor 2b OS=Ixodes ricinus OX=34613 PE=2 SV=1;Putative serine/arginine-rich splicing factor 2b OS=Ixodes ricinus OX=34613 PE=2 SV=
255	17.4811	17.681	16.6507	17.1659	2	2	2	36,3	36,3	36,3	10,162	0	63,018	1139900	6	7	A0A0K8RJQ6;A0A0K8RJB6;A0A0K8RHN1	A0A0K8RJQ6;A0A0K8RJB6;A0A0K8RHN1		Putative transcription factor mbf1 OS=Ixodes ricinus OX=34613 PE=2 SV=1;Putative transcription factor mbf1 OS=Ixodes ricinus OX=34613 PE=2 SV=1;Putative transcription factor mbf1 OS=Ixodes ricinus OX=34613 PE=2 SV=1
382	15.7392	17.4266	16.8691	17.1478	3	3	3	35,9	35,9	35,9	24,044	0	52,497	1461300	12	13	A0A0K8RRY2	A0A0K8RRY2		Ragulator complex protein LAMTOR1 (Fragment) OS=Ixodes ricinus OX=34613 PE=2 SV=1
674	17.3999	16.9281	17.3566	17.1423	10	10	5	27,6	27,6	20,1	41,547	0	126,45	3571200	19	50	A0A6B0VB57;A0A6B0VAD8;A0A147BQF1;V5H7H0;A0A090X9D0;V5GMU7;A0A090XAX1	A0A6B0VB57;A0A6B0VAD8;A0A147BQF1;V5H7H0		Putative secreted protein OS=Ixodes ricinus OX=34613 PE=4 SV=1;Putative conserved secreted protein OS=Ixodes ricinus OX=34613 PE=4 SV=1;Secreted protein OS=Ixodes ricinus OX=34613 PE=4 SV=1;Putative secreted protein OS=Ixodes ricinus OX=34613 PE=2 SV=1
177	17.948	16.9484	17.3353	17.1418	5	5	5	51,3	51,3	51,3	16,011	0	66,319	2024300	10	19	A0A0K8RBZ0;V5GYH0	A0A0K8RBZ0		Putative secreted protein OS=Ixodes ricinus OX=34613 PE=2 SV=1
683	15.7333	17.6442	16.6177	17.131	3	3	3	6,3	6,3	6,3	98,756	0	29,718	1030000	46	10	V5HVY0;A0A6B0VF91;V5I049	V5HVY0;A0A6B0VF91;V5I049		Putative transcription factor nfat subunit nf90 OS=Ixodes ricinus OX=34613 PE=2 SV=1;Putative transcription factor nfat subunit nf90 OS=Ixodes ricinus OX=34613 PE=4 SV=1;Putative transcription factor nfat subunit nf90 OS=Ixodes ricinus OX=34613 PE=2 SV=1
117	15.9188	17.2351	17.0119	17.1235	5	5	5	25,4	25,4	25,4	29,978	0	67,435	1892700	18	20	A0A131Y2B4;A0A0K8R7K4	A0A131Y2B4;A0A0K8R7K4		Prohibitin OS=Ixodes ricinus OX=34613 PE=2 SV=1;Prohibitin OS=Ixodes ricinus OX=34613 PE=2 SV=1
682	15.2793	17.0911	17.1321	17.1116	5	5	5	17,1	17,1	17,1	50,739	0	94,8	1934400	21	19	A0A7D5BM75;A0A6B0VEW8;A0A0K8RLJ0;E3SS49;E3SS40;E3SS19;E3SS18;H0V2B3;H0W617	A0A7D5BM75;A0A6B0VEW8;A0A0K8RLJ0		Elongation factor 1-alpha OS=Ixodes ricinus OX=34613 GN=EF1alpha PE=2 SV=1;Putative translation elongation factor ef-1 alpha/tu OS=Ixodes ricinus OX=34613 PE=3 SV=1;Elongation factor 1-alpha OS=Ixodes ricinus OX=34613 PE=2 SV=1
602	16.7678	18.1246	16.0755	17.1001	1	1	1	17,6	17,6	17,6	8,814	0	8,5425	954320	4	5	V5HJ84;A0A147BFF6	V5HJ84;A0A147BFF6		Putative secreted protein (Fragment) OS=Ixodes ricinus OX=34613 PE=2 SV=1;Putative salivary kunitz domain protein OS=Ixodes ricinus OX=34613 PE=4 SV=1
897	16.6623	17.3286	16.8652	17.0969	4	4	4	25,7	25,7	25,7	29,23	0	103,56	1603700	13	20	V5I5E9	V5I5E9		Putative vesicle-associated membrane protein/synaptobrevin-binding protein OS=Ixodes ricinus OX=34613 PE=2 SV=1
866	15.3823	17.0702	17.1233	17.0968	16	16	16	35,4	35,4	35,4	94,817	0	274,17	5341900	41	58	V5HR31;V5ICX2	V5HR31;V5ICX2		Putative nidogen (Fragment) OS=Ixodes ricinus OX=34613 PE=2 SV=1;Putative nidogen OS=Ixodes ricinus OX=34613 PE=2 SV=1
887	17.0931	17.179	17.0135	17.0962	9	9	0	33,8	33,8	0	37,447	0	82,287	2917600	17	32	V5I2X9;A0A131XWK6;A0A131XSQ5	V5I2X9		Putative cathepsin b OS=Ixodes ricinus OX=34613 PE=2 SV=1
527	17.4287	17.1265	17.0419	17.0842	3	3	3	13,4	13,4	13,4	59,41	0	50,477	968880	23	9	A0A131Y497;V5HKF4;A0A6B0VCR4	A0A131Y497;V5HKF4;A0A6B0VCR4		Putative rna polymerase sigma factor OS=Ixodes ricinus OX=34613 PE=2 SV=1;Putative dek protein OS=Ixodes ricinus OX=34613 PE=2 SV=1;Putative rna polymerase sigma factor OS=Ixodes ricinus OX=34613 PE=4 SV=1
61	17.4353	17.3725	16.7935	17.083	2	2	2	30,8	30,8	30,8	12,882	0	26,046	1080300	6	8	A0A131Y6B4;A0A090XE86;V5HCL8;V5HN45;V5H8U3;A0A131Y9M3	A0A131Y6B4;A0A090XE86;V5HCL8;V5HN45;V5H8U3;A0A131Y9M3		Putative secreted protein (Fragment) OS=Ixodes ricinus OX=34613 PE=2 SV=1;Putative secreted protein (Fragment) OS=Ixodes ricinus OX=34613 PE=2 SV=1;Putative glutaredoxin-related protein OS=Ixodes ricinus OX=34613 PE=2 SV=1;Putative glutaredoxin-related pro
885	17.5492	17.1343	16.9728	17.0535	1	1	1	17,4	17,4	17,4	13,128	0	9,4976	1033700	6	6	V5I1L4	V5I1L4		Putative u6 small nuclear rna associated OS=Ixodes ricinus OX=34613 PE=2 SV=1
286	15.8812	16.8255	17.2709	17.0482	8	8	8	19,9	19,9	19,9	54,663	0	124,06	2047300	31	27	A0A131XT28;A0A0K8RJV4;V5H808;A0A0K8RJ91;A0A286X8C6;H0VRC7;A0A147BQE7;A0A6B0VCE4	A0A131XT28;A0A0K8RJV4;V5H808;A0A0K8RJ91		Protein disulfide-isomerase (Fragment) OS=Ixodes ricinus OX=34613 PE=2 SV=1;Protein disulfide-isomerase OS=Ixodes ricinus OX=34613 PE=2 SV=1;Protein disulfide-isomerase OS=Ixodes ricinus OX=34613 PE=2 SV=1;Protein disulfide-isomerase OS=Ixodes ricinus OX=3
619	15.458	17.3878	16.6835	17.0356	1	1	1	3,2	3,2	3,2	68,401	0	27,817	745470	37	6	A0A147BTT7	A0A147BTT7		Putative very long-chain specific acyl-coa dehydrogenase mitochondrial-like protein (Fragment) OS=Ixodes ricinus OX=34613 PE=3 SV=1
877	17.0767	16.8559	17.2001	17.028	4	4	2	17,8	17,8	8,7	24,732	0	38,707	1041100	13	14	V5HY24;A0A0K8R2K0	V5HY24;A0A0K8R2K0		Eukaryotic translation initiation factor 4H OS=Ixodes ricinus OX=34613 PE=2 SV=1;Putative large ggy 1 (Fragment) OS=Ixodes ricinus OX=34613 PE=2 SV=1
296	15.9671	17.2243	16.8266	17.0255	2	2	2	12,7	12,7	12,7	14,834	0	18,741	1248700	9	10	V5HK86;A0A0K8RL46	V5HK86;A0A0K8RL46		Putative glutathione s-transferase OS=Ixodes ricinus OX=34613 PE=2 SV=1;Putative glutathione s-transferase OS=Ixodes ricinus OX=34613 PE=2 SV=1
888	16.2715	17.2117	16.8334	17.0226	3	3	3	18,3	18,3	18,3	31,199	0	41,96	1633900	17	18	V5I347	V5I347		Putative na+/h+ exchange regulatory cofactor nhe-rf1-like protein OS=Ixodes ricinus OX=34613 PE=2 SV=1
63	15.7789	16.9924	17.0505	17.0214	4	4	4	38,1	38,1	38,1	28,516	0	76,516	1631500	12	16	V5HV90;V5IHU6;A0A090XEN0;A0A131XVD3;A0A6B0V8C5	V5HV90;V5IHU6;A0A090XEN0;A0A131XVD3		Putative m20 peptidase aminoacylase 1-like protein 2 (Fragment) OS=Ixodes ricinus OX=34613 PE=2 SV=1;Putative m20 peptidase aminoacylase 1-like protein 2 (Fragment) OS=Ixodes ricinus OX=34613 PE=2 SV=1;Peptidase M20 domain-containing protein 2 (Fragment) O
414	16.2499	17.1089	16.9305	17.0197	1	1	1	10,6	10,6	10,6	20,728	0	8,3453	801330	11	6	A0A131XVQ0;V5HGC5	A0A131XVQ0;V5HGC5		Cytochrome c oxidase subunit 4 OS=Ixodes ricinus OX=34613 PE=2 SV=1;Cytochrome c oxidase subunit 4 OS=Ixodes ricinus OX=34613 PE=2 SV=1
68	14.8832	16.9967	16.9483	16.9725	4	4	4	8,5	8,5	8,5	58,745	0	40,702	1165400	27	11	A0A131Y0J3;V5HJW3;A0A090XFH3	A0A131Y0J3;V5HJW3;A0A090XFH3		aldehyde dehydrogenase (NAD(+)) (Fragment) OS=Ixodes ricinus OX=34613 PE=2 SV=1;aldehyde dehydrogenase (NAD(+)) (Fragment) OS=Ixodes ricinus OX=34613 PE=2 SV=1;aldehyde dehydrogenase (NAD(+)) (Fragment) OS=Ixodes ricinus OX=34613 PE=2 SV=1
69	15.6214	16.9698	NaN	16.9698	2	1	1	4,8	2,6	2,6	60,01	0	10,551	405790	25	4	A0A090XFH9	A0A090XFH9		Carboxylic ester hydrolase OS=Ixodes ricinus OX=34613 PE=2 SV=1
762	14.7064	16.4444	17.4729	16.9586	6	6	6	10,8	10,8	10,8	130,91	0	88,214	1579100	58	21	V5HCH2;V5GX27;A0A131Y9D3	V5HCH2;V5GX27		Putative cell-matrix adhesion OS=Ixodes ricinus OX=34613 PE=2 SV=1;Putative cell-matrix adhesion (Fragment) OS=Ixodes ricinus OX=34613 PE=2 SV=1
486	16.2075	17.1264	16.7808	16.9536	2	2	2	36,1	36,1	36,1	11,636	0	24,101	935390	4	12	A0A131Y1M2	A0A131Y1M2		peptidylprolyl isomerase OS=Ixodes ricinus OX=34613 PE=2 SV=1
374	17.4351	17.1059	16.778	16.942	2	2	2	24,2	24,2	24,2	25,15	0	43,583	937700	11	9	V5HFC1;A0A0K8RR44;A0A131Y612	V5HFC1;A0A0K8RR44;A0A131Y612		Putative complement component 1 OS=Ixodes ricinus OX=34613 PE=2 SV=1;Putative complement component 1 q subcomponent binding protein/mrna splicing factor sf2 subunit p32 (Fragment) OS=Ixodes ricinus OX=34613 PE=2 SV=1;Putative complement component 1 q subco
773	17.3522	17.0928	16.7861	16.9394	4	4	4	50,9	50,9	50,9	12,655	0	93,397	1961400	6	20	V5H035;V5HPU8	V5H035		Putative cellular response to hypoxia OS=Ixodes ricinus OX=34613 PE=2 SV=1
685	16.7483	17.1051	16.75	16.9276	5	5	5	10,3	10,3	10,3	83,279	0	37,158	1533300	45	18	V5HPS8;A0A6B0VFR1;A0A6B0VGN1	V5HPS8;A0A6B0VFR1;A0A6B0VGN1		Putative actin-binding lim zn-finger protein limatin involved in axon guidance (Fragment) OS=Ixodes ricinus OX=34613 PE=2 SV=1;Putative actin-binding lim zn-finger protein limatin involved in axon guidance (Fragment) OS=Ixodes ricinus OX=34613 PE=4 SV=1;Pu
95	17.5713	17.5188	16.3036	16.9112	5	5	2	59,8	59,8	22,7	11,149	0	79,568	2426600	7	27	A0A0K8R549;A0A147BFA4	A0A0K8R549;A0A147BFA4		NADH dehydrogenase [ubiquinone] iron-sulfur protein 5 OS=Ixodes ricinus OX=34613 PE=2 SV=1;NADH dehydrogenase [ubiquinone] iron-sulfur protein 5 OS=Ixodes ricinus OX=34613 PE=3 SV=1
253	17.2853	16.9413	16.8783	16.9098	3	3	3	45,6	45,6	45,6	16,81	0	48,34	2188600	9	20	A0A0K8RHK5;V5HJA5;V5HDC3;V5HT70;B2ZPE9	A0A0K8RHK5;V5HJA5		Putative calmodulin OS=Ixodes ricinus OX=34613 PE=2 SV=1;Putative calmodulin OS=Ixodes ricinus OX=34613 PE=2 SV=1
884	16.7528	17.1904	16.6083	16.8993	3	3	2	42	42	23,5	12,8	0	47,542	762480	7	9	V5I185	V5I185		Uncharacterized protein (Fragment) OS=Ixodes ricinus OX=34613 PE=2 SV=1
438	15.4354	16.9416	16.8392	16.8904	1	1	1	7,3	7,3	7,3	27,281	0	47,604	977720	17	10	A0A131XXH7	A0A131XXH7		Proteasome subunit alpha type OS=Ixodes ricinus OX=34613 PE=2 SV=1
268	17.1895	17.0946	16.6499	16.8722	1	1	1	15,5	15,5	15,5	13,036	0	8,4764	695030	6	6	A0A0K8RIL4;V5IJL5	A0A0K8RIL4;V5IJL5		Putative huntingtin-interacting protein OS=Ixodes ricinus OX=34613 PE=2 SV=1;Putative huntingtin OS=Ixodes ricinus OX=34613 PE=2 SV=1
584	15.5873	16.8683	NaN	16.8683	1	1	1	23,9	23,9	23,9	7,0463	0	7,5745	247140	3	3	V5HEY2;A0A131YAR4;A0A147BI00	V5HEY2;A0A131YAR4;A0A147BI00		Putative secreted salivary peptide OS=Ixodes ricinus OX=34613 PE=2 SV=1;Putative secreted salivary peptide OS=Ixodes ricinus OX=34613 PE=2 SV=1;Putative secreted salivary gland peptide OS=Ixodes ricinus OX=34613 PE=4 SV=1
175	16.2036	17.1926	16.544	16.8683	2	2	2	21,9	21,9	21,9	16,343	0	27,792	752040	7	8	A0A0K8RBW6;A0A0K8RFA0;V5I099;A0A0K8RDC6	A0A0K8RBW6;A0A0K8RFA0;V5I099;A0A0K8RDC6		Putative ubiquitin-conjugating enzyme e2 OS=Ixodes ricinus OX=34613 PE=2 SV=1;Putative ubiquitin-conjugating enzyme e2 OS=Ixodes ricinus OX=34613 PE=2 SV=1;Putative ubiquitin-conjugating enzyme e2 variant 1 OS=Ixodes ricinus OX=34613 PE=2 SV=1;Putative ubi
13	17.0862	17.2956	16.4358	16.8657	4	2	2	12,7	5,1	5,1	36,806	0	34,5	741940	16	7	A0A090X949	A0A090X949		Putative mediator of rna polymerase ii transcription subunit 26 OS=Ixodes ricinus OX=34613 PE=2 SV=1
425	16.023	16.9463	16.7503	16.8483	15	1	1	52,1	3,6	3,6	50,043	0	19,706	1099500	20	11	A0A131XWH3;V5I1W5;A0A0K8RJX8	A0A131XWH3;V5I1W5;A0A0K8RJX8		Tubulin beta chain OS=Ixodes ricinus OX=34613 PE=2 SV=1;Tubulin beta chain OS=Ixodes ricinus OX=34613 PE=2 SV=1;Tubulin beta chain OS=Ixodes ricinus OX=34613 PE=2 SV=1
558	16.3757	16.9643	16.7265	16.8454	6	6	6	51,9	51,9	51,9	18,19	0	78,969	2416300	7	33	A0A131Y7D2;A0A147BVN0;A0A0K8RL79;A0A131XRZ5;P0CG54;A0A090X8K1;A0A6B0V5R2;A0A6B0V3S0;H0UTQ8;A0A6B0V531;A0A286XWK2;A0A0K8R331;V5I3F4;A0A090X8L8;A0A286Y335;P62978;A0A0K8RQA6;A0A286XB24;A0A0K8R2I3;A0A0K8RP30;A0A090X8I8;V5IIF3;V5HDT9;V5H013;A0A0K8RPM6;A0A090XE01;V5I4D3;V5I3A6;A0A0K8RPH6;V5HFB2;A0A0K8RRC3	A0A131Y7D2;A0A147BVN0;A0A0K8RL79;A0A131XRZ5;P0CG54;A0A090X8K1;A0A6B0V5R2;A0A6B0V3S0;H0UTQ8;A0A6B0V531;A0A286XWK2;A0A0K8R331;V5I3F4;A0A090X8L8;A0A286Y335;P62978;A0A0K8RQA6;A0A286XB24;A0A0K8R2I3;A0A0K8RP30;A0A090X8I8;V5IIF3;V5HDT9;V5H013;A0A0K8RPM6		Putative 40s ribosomal protein s27a (Fragment) OS=Ixodes ricinus OX=34613 PE=2 SV=1;Putative 40s ribosomal protein s27a (Fragment) OS=Ixodes ricinus OX=34613 PE=3 SV=1;Putative ubiquitin/40s ribosomal protein s27a fusion OS=Ixodes ricinus OX=34613 PE=2 SV=
513	15.7257	16.6131	17.075	16.8441	3	3	3	8,1	8,1	8,1	53,704	0	47,243	971380	24	10	A0A131Y3K6;A0A147BL70;V5IGE6	A0A131Y3K6;A0A147BL70;V5IGE6		Putative formyltetrahydrofolate dehydrogenase OS=Ixodes ricinus OX=34613 PE=2 SV=1;Putative formyltetrahydrofolate dehydrogenase OS=Ixodes ricinus OX=34613 PE=3 SV=1;Putative aldehyde dehydrogenase family 1 (Fragment) OS=Ixodes ricinus OX=34613 PE=2 SV=1
626	13.2495	16.8322	16.8342	16.8332	11	11	11	10	10	10	224,44	0	118,65	1674700	80	32	A0A147BW46;A0A6B0VFF1;A0A6B0VED9	A0A147BW46		Putative salivary kunitz domain protein (Fragment) OS=Ixodes ricinus OX=34613 PE=4 SV=1
457	16.9762	17.2443	16.417	16.8307	3	3	3	13,5	13,5	13,5	54,777	0	61,094	1325700	29	21	A0A131XZU4;A0A6B0VD56;V5IHZ7	A0A131XZU4;A0A6B0VD56;V5IHZ7		Putative rna-binding protein musashi (Fragment) OS=Ixodes ricinus OX=34613 PE=2 SV=1;Putative rna-binding protein musashi (Fragment) OS=Ixodes ricinus OX=34613 PE=4 SV=1;Putative eukaryotic translation initiation factor 4b (Fragment) OS=Ixodes ricinus OX=3
31	17.1745	16.7921	16.8432	16.8176	3	3	3	15,7	15,7	15,7	20,929	0	45,327	1331600	9	14	V5I0A7;A0A131XWM9;A0A0K8RMU8;A0A090XBE5	V5I0A7;A0A131XWM9;A0A0K8RMU8;A0A090XBE5		Putative heat shock protein (Fragment) OS=Ixodes ricinus OX=34613 PE=2 SV=1;Putative secreted salivary gland peptide OS=Ixodes ricinus OX=34613 PE=2 SV=1;Putative secreted salivary gland peptide OS=Ixodes ricinus OX=34613 PE=2 SV=1;Putative secreted saliva
411	14.527	16.4955	17.1393	16.8174	10	10	10	30,7	30,7	30,7	46,465	0	113,02	1810400	19	32	A0A131XVF9;V5I039	A0A131XVF9		Putative phosphoribosylamidoimidazole-succinocarboxamide synthase OS=Ixodes ricinus OX=34613 PE=2 SV=1
221	15.5481	17.0656	16.561	16.8133	3	3	3	10,1	10,1	10,1	30,943	0	18,794	796800	19	11	A0A0K8REZ9;A0A131XVV1;A0A0K8R6T0;V5HFZ7	A0A0K8REZ9		carbonyl reductase (NADPH) OS=Ixodes ricinus OX=34613 PE=2 SV=1
631	17.6476	17.3158	16.2938	16.8048	1	1	1	24,3	24,3	24,3	11,415	0	12,436	1061600	2	7	A0A147BXA1	A0A147BXA1		Putative trypsin inhibitor like cysteine rich domain protein (Fragment) OS=Ixodes ricinus OX=34613 PE=3 SV=1
798	16.9499	17.1123	16.495	16.8036	3	3	3	9,3	9,3	9,3	41,116	0	64,627	1303300	14	11	V5HXI6;V5H5Y9	V5HXI6;V5H5Y9		Putative nucleolar and coiled-body phosphoprotein 1 OS=Ixodes ricinus OX=34613 PE=2 SV=1;Putative nucleolar and coiled-body phosphoprotein 1 OS=Ixodes ricinus OX=34613 PE=2 SV=1
252	16.289	16.5641	17.0431	16.8036	3	3	3	22	22	22	26,587	0	44,354	1091500	14	16	A0A0K8RHF0;H0VP94;V5IJD3	A0A0K8RHF0		Proteasome subunit alpha type OS=Ixodes ricinus OX=34613 PE=2 SV=1
525	17.1262	16.8178	16.782	16.7999	6	6	6	63,1	63,1	63,1	13,948	0	68,451	1945300	6	24	A0A131Y447;A0A090X8G8	A0A131Y447;A0A090X8G8		Profilin OS=Ixodes ricinus OX=34613 PE=2 SV=1;Profilin OS=Ixodes ricinus OX=34613 PE=2 SV=1
428	17.128	16.5062	17.085	16.7956	2	2	2	9,8	9,8	9,8	22,373	0	12,772	536130	11	5	A0A131XWR0;V5HUV9;V5HF90	A0A131XWR0;V5HUV9;V5HF90		Putative alternative splicing factor (Fragment) OS=Ixodes ricinus OX=34613 PE=2 SV=1;Putative arginine/serine-rich splicing factor (Fragment) OS=Ixodes ricinus OX=34613 PE=2 SV=1;Putative arginine/serine-rich splicing factor OS=Ixodes ricinus OX=34613 PE=2
614	16.349	NaN	16.7954	16.7954	1	1	1	5,9	5,9	5,9	32,045	0,0046243	6,0719	219670	17	2	A0A147BLA2	A0A147BLA2		Putative toll-like receptor 9 (Fragment) OS=Ixodes ricinus OX=34613 PE=4 SV=1
883	14.3732	16.9065	16.6533	16.7799	3	3	3	5,6	5,6	5,6	101,83	0	26,493	905710	45	13	V5I183;B9UNL8;A0A131XVN7	V5I183;B9UNL8		Putative cytoplasmic aconitase/iron-regulatory protein OS=Ixodes ricinus OX=34613 PE=2 SV=1;Cytoplasmic aconitase/iron-regulatory protein OS=Ixodes ricinus OX=34613 PE=2 SV=1
82	NaN	16.5708	16.979	16.7749	3	3	3	8,5	8,5	8,5	44,951	0	32,509	717760	24	9	A0A131Y054;A0A0K8R3X9;A0A6B0VD23	A0A131Y054;A0A0K8R3X9;A0A6B0VD23		Putative metalloexopeptidase (Fragment) OS=Ixodes ricinus OX=34613 PE=2 SV=1;Putative metalloexopeptidase OS=Ixodes ricinus OX=34613 PE=2 SV=1;Putative metalloexopeptidase OS=Ixodes ricinus OX=34613 PE=3 SV=1
280	15.1547	17.3397	16.1909	16.7653	4	4	4	18,8	18,8	18,8	42,296	0	49,345	1077100	20	11	A0A131XWM5;A0A0K8RJD9	A0A131XWM5;A0A0K8RJD9		Putative 3-ketoacyl-coa thiolase mitochondrial OS=Ixodes ricinus OX=34613 PE=2 SV=1;Putative acetyl-coa acetyltransferase OS=Ixodes ricinus OX=34613 PE=2 SV=1
482	15.5919	16.6788	16.844	16.7614	1	1	1	5,2	5,2	5,2	23,49	0,0012092	6,4701	615690	13	6	A0A131Y1J2;V5IH00;A0A131Y1E3	A0A131Y1J2;V5IH00;A0A131Y1E3		Putative mitochondrial/plastidial beta-ketoacyl-acp reductase (Fragment) OS=Ixodes ricinus OX=34613 PE=2 SV=1;Putative mitochondrial/plastidial beta-ketoacyl-acp reductase OS=Ixodes ricinus OX=34613 PE=2 SV=1;Putative mitochondrial/plastidial beta-ketoacyl
485	17.4896	17.3127	16.1971	16.7549	3	3	3	38,5	38,5	38,5	10,859	0	36,286	1702100	6	15	A0A131Y1K7;A0A0K8RCG5	A0A131Y1K7;A0A0K8RCG5		NADH dehydrogenase [ubiquinone] 1 alpha subcomplex subunit 7 OS=Ixodes ricinus OX=34613 PE=2 SV=1;NADH dehydrogenase [ubiquinone] 1 alpha subcomplex subunit 7 OS=Ixodes ricinus OX=34613 PE=2 SV=1
603	16.3259	16.9313	16.5418	16.7366	4	4	4	5,6	5,6	5,6	171,41	0	59,71	903130	61	9	A0A147BFP1;V5HFM3	A0A147BFP1;V5HFM3		Putative mucin-2-like protein (Fragment) OS=Ixodes ricinus OX=34613 PE=4 SV=1;Putative short stop OS=Ixodes ricinus OX=34613 PE=2 SV=1
192	16.8577	16.916	16.5561	16.7361	1	1	1	13	13	13	11,954	0	10,969	757080	9	6	A0A131Y3D0;A0A0K8RCP6	A0A131Y3D0;A0A0K8RCP6		Putative macrophage migration inhibitory factor OS=Ixodes ricinus OX=34613 PE=2 SV=1;Putative macrophage migration inhibitory factor OS=Ixodes ricinus OX=34613 PE=2 SV=1
471	16.2415	16.7312	NaN	16.7312	3	3	3	11,4	11,4	11,4	59,227	0	29,44	426710	19	6	A0A131Y0I1;V5HRI1	A0A131Y0I1;V5HRI1		Putative rhoa gtpase effector dia/diaphanous (Fragment) OS=Ixodes ricinus OX=34613 PE=2 SV=1;Putative formin-like protein 20 OS=Ixodes ricinus OX=34613 PE=2 SV=1
819	16.1385	17.3128	16.1426	16.7277	3	3	3	40,2	40,2	40,2	12,67	0	74,178	1248600	6	13	V5HBP8;V5HJG4	V5HBP8		Putative vesicle-associated membrane protein 1 vamp-1 synaptobrevin-1 isoform 2 ciona intestinalis (Fragment) OS=Ixodes ricinus OX=34613 PE=2 SV=1
695	17.7501	16.5547	16.8921	16.7234	2	2	2	4,5	4,5	4,5	41,629	0	19,067	1037900	12	8	V5HCK7;A4GTA5	V5HCK7;A4GTA5		Putative cathepsin d OS=Ixodes ricinus OX=34613 PE=1 SV=1;Cathepsin D-like aspartic protease OS=Ixodes ricinus OX=34613 PE=1 SV=1
764	14.3033	16.7216	NaN	16.7216	1	1	1	14,2	14,2	14,2	25,396	0	41,486	281120	11	4	V5IF63;V5GY84	V5IF63;V5GY84		Putative mitochondrial/plastidial beta-ketoacyl-acp reductase OS=Ixodes ricinus OX=34613 PE=2 SV=1;Putative mitochondrial/plastidial beta-ketoacyl-acp reductase OS=Ixodes ricinus OX=34613 PE=2 SV=1
465	15.6933	16.5388	16.9027	16.7207	2	2	2	11,3	11,3	11,3	41,108	0	52,978	847440	20	10	A0A131Y077	A0A131Y077		S-(hydroxymethyl)glutathione dehydrogenase OS=Ixodes ricinus OX=34613 PE=2 SV=1
579	16.7205	17.0429	16.3941	16.7185	7	1	1	40,2	10,7	10,7	12,191	0	14,13	725210	6	6	A0A131Y9R4	A0A131Y9R4		Putative secreted protein (Fragment) OS=Ixodes ricinus OX=34613 PE=2 SV=1
755	15.1342	16.9417	16.4932	16.7175	2	2	2	5,9	5,9	5,9	83,837	0	24,451	601480	36	6	V5IFB6;V5GLP5	V5IFB6;V5GLP5		Integrin beta (Fragment) OS=Ixodes ricinus OX=34613 PE=2 SV=1;Integrin beta OS=Ixodes ricinus OX=34613 PE=2 SV=1
906	17.9908	18.9496	14.4498	16.6997	4	4	3	41,3	41,3	41,3	10,143	0	112,48	4125800	6	22	V5IGJ0	V5IGJ0		Putative defensin 2 (Fragment) OS=Ixodes ricinus OX=34613 PE=2 SV=1
860	16.6376	16.6562	16.734	16.6951	2	1	1	15,3	9,4	9,4	32,056	0	16,699	721890	15	7	V5HP79	V5HP79		Putative cathepsin b-like cysteine protease form 1 (Fragment) OS=Ixodes ricinus OX=34613 PE=2 SV=1
393	15.6205	16.6932	NaN	16.6932	2	1	1	33,6	19,1	19,1	13,332	0	7,4047	274930	8	3	A0A131XRE0;V5HSQ7;V5HGF3	A0A131XRE0;V5HSQ7;V5HGF3		Uncharacterized protein (Fragment) OS=Ixodes ricinus OX=34613 PE=2 SV=1;Putative ggy domain protein (Fragment) OS=Ixodes ricinus OX=34613 PE=2 SV=1;Uncharacterized protein OS=Ixodes ricinus OX=34613 PE=2 SV=1
128	17.575	16.4371	16.9259	16.6815	3	3	3	55	55	55	9,1482	0	61,613	1097500	4	12	A0A0K8R8C9;V5GW69;A0A131Y7H5	A0A0K8R8C9;V5GW69		Cytochrome b-c1 complex subunit 6 OS=Ixodes ricinus OX=34613 PE=2 SV=1;Putative ubiquinol-cytochrome c reductase hinge protein OS=Ixodes ricinus OX=34613 PE=2 SV=1
322	16.3491	16.6482	16.7141	16.6812	1	1	1	11,8	11,8	11,8	20,86	0	13,123	746970	8	9	A0A131Y7A5;A0A0K8RML5	A0A131Y7A5;A0A0K8RML5		Putative chromobox log 1 hp1 beta log cbx1 mrna OS=Ixodes ricinus OX=34613 PE=2 SV=1;Putative cdna flj92997 chromobox log 1 hp1 beta log cbx1 mrna OS=Ixodes ricinus OX=34613 PE=2 SV=1
246	15.4616	17.0578	16.2946	16.6762	3	3	3	20	20	20	17,838	0	29,206	1521200	9	23	A0A0K8RH73;A0A090XC18	A0A0K8RH73;A0A090XC18		60S ribosomal protein L12 OS=Ixodes ricinus OX=34613 PE=2 SV=1;Putative ribosomal protein l12 (Fragment) OS=Ixodes ricinus OX=34613 PE=2 SV=1
852	12.8922	16.6187	16.7332	16.6759	5	5	5	18,4	18,4	18,4	43,824	0	63,781	1558900	20	22	V5HKG8;A0A131Y4Z3	V5HKG8;A0A131Y4Z3		Putative cysteine s-methyltransferase OS=Ixodes ricinus OX=34613 PE=2 SV=1;Putative cysteine s-methyltransferase OS=Ixodes ricinus OX=34613 PE=2 SV=1
821	17.3189	16.8173	16.5115	16.6644	2	2	2	40,2	40,2	40,2	12,635	0	56,144	946440	6	10	V5HBZ0	V5HBZ0		Transcription factor BTF3 (Fragment) OS=Ixodes ricinus OX=34613 PE=2 SV=1
794	15.9093	16.9036	16.3838	16.6437	4	4	4	25,7	25,7	25,7	36,43	0	28,887	643950	19	9	V5HY26;V5H4W2;A0A131XVW4;V5ID97	V5HY26;V5H4W2;A0A131XVW4		PDZ domain-containing protein (Fragment) OS=Ixodes ricinus OX=34613 PE=2 SV=1;PDZ domain-containing protein (Fragment) OS=Ixodes ricinus OX=34613 PE=2 SV=1;Putative na+/h+ exchange regulatory cofactor nhe-rf3-like protein (Fragment) OS=Ixodes ricinus OX=34
237	17.5127	16.4112	16.8589	16.635	2	2	2	15,8	15,8	15,8	26,899	0	34,071	843540	11	9	V5HTM7;A0A0K8RGE6	V5HTM7;A0A0K8RGE6		Putative conserved secreted protein (Fragment) OS=Ixodes ricinus OX=34613 PE=2 SV=1;Putative secreted protein OS=Ixodes ricinus OX=34613 PE=2 SV=1
307	16.5195	17.0604	16.1706	16.6155	2	2	2	28,6	28,6	28,6	12,378	0	36,781	837740	7	12	A0A0K8RLN9;A0A131Y9K3;V5ID75	A0A0K8RLN9;A0A131Y9K3;V5ID75		Putative secreted protein OS=Ixodes ricinus OX=34613 PE=2 SV=1;Putative secreted protein OS=Ixodes ricinus OX=34613 PE=2 SV=1;Putative secreted protein OS=Ixodes ricinus OX=34613 PE=2 SV=1
249	16.9583	16.8951	16.3356	16.6154	7	7	7	72	72	72	17,598	0	101,74	2332900	9	35	A0A0K8RHA6;A0A131Y1Z6;A0A6B0UWN3	A0A0K8RHA6;A0A131Y1Z6		Low molecular weight phosphotyrosine protein phosphatase OS=Ixodes ricinus OX=34613 PE=2 SV=1;Low molecular weight phosphotyrosine protein phosphatase OS=Ixodes ricinus OX=34613 PE=2 SV=1
67	16.8782	17.1087	16.117	16.6129	3	3	3	7,2	7,2	7,2	48,611	0	69,562	1134200	17	13	A0A090XFE3;V5HKE3;A0A131Y865;A0A131Y6S3	A0A090XFE3;V5HKE3;A0A131Y865;A0A131Y6S3		Putative cell wall integrity and stress response component (Fragment) OS=Ixodes ricinus OX=34613 PE=2 SV=1;Putative lpxtg-motif cell wall anchor domain protein (Fragment) OS=Ixodes ricinus OX=34613 PE=2 SV=1;Putative lpxtg-motif cell wall anchor domain pro
863	NaN	17.1932	16.0059	16.5995	2	2	2	6	6	6	55,282	0	24,915	447770	26	4	V5HPG4	V5HPG4		alanine transaminase (Fragment) OS=Ixodes ricinus OX=34613 PE=2 SV=1
489	15.244	16.3809	16.7999	16.5904	5	5	5	23,7	23,7	23,7	35,962	0	46,802	1274200	18	17	A0A131Y1T9;A0A0K8R7T2	A0A131Y1T9;A0A0K8R7T2		fructose-bisphosphatase OS=Ixodes ricinus OX=34613 PE=2 SV=1;fructose-bisphosphatase OS=Ixodes ricinus OX=34613 PE=2 SV=1
338	16.6505	16.7634	16.4048	16.5841	4	4	4	32,3	32,3	32,3	26,821	0	43,29	857350	9	13	A0A0K8RNP8;V5HEZ8	A0A0K8RNP8		Putative splicing factor sc35 (Fragment) OS=Ixodes ricinus OX=34613 PE=2 SV=1
678	NaN	16.8441	16.3183	16.5812	3	3	3	5,3	5,3	5,3	106,56	0	43,122	662670	60	7	V5IK57;A0A6B0VFC1;A0A6B0VEH6	V5IK57;A0A6B0VFC1;A0A6B0VEH6		Vinculin OS=Ixodes ricinus OX=34613 PE=2 SV=1;Vinculin OS=Ixodes ricinus OX=34613 PE=3 SV=1;Vinculin OS=Ixodes ricinus OX=34613 PE=3 SV=1
317	17.1274	16.5301	16.6181	16.5741	3	3	3	19,8	19,8	19,8	25,637	0	32,929	963070	11	12	A0A131Y8Y7;A0A0K8RMH4	A0A131Y8Y7;A0A0K8RMH4		Ubiquitin carboxyl-terminal hydrolase OS=Ixodes ricinus OX=34613 PE=2 SV=1;Ubiquitin carboxyl-terminal hydrolase OS=Ixodes ricinus OX=34613 PE=2 SV=1
116	16.7624	16.4478	16.6911	16.5695	5	5	4	31,3	31,3	26,6	25,819	0	58,351	1918000	16	24	A0A0K8R7J5	A0A0K8R7J5		Putative alkyl hydroperoxide reductase thiol specific antioxidant OS=Ixodes ricinus OX=34613 PE=2 SV=1
451	17.0825	17.0877	16.0362	16.562	6	6	6	38	38	38	28,573	0	99,874	1538300	15	25	V5HC09;V5GWT5;A0A131XYR7;V5HCB5	V5HC09;V5GWT5;A0A131XYR7;V5HCB5		Protein CDV3 homolog OS=Ixodes ricinus OX=34613 PE=2 SV=1;Protein CDV3 homolog OS=Ixodes ricinus OX=34613 PE=2 SV=1;Protein CDV3 homolog OS=Ixodes ricinus OX=34613 PE=2 SV=1;Uncharacterized protein OS=Ixodes ricinus OX=34613 PE=2 SV=1
905	16.1922	16.9434	16.1717	16.5575	3	3	3	13,5	13,5	13,5	29,774	0	42,885	969990	15	13	V5IFS7;V5GLT3;A0A6B0V5D1;A0A131XX46	V5IFS7;V5GLT3		Cytochrome b-c1 complex subunit Rieske, mitochondrial OS=Ixodes ricinus OX=34613 PE=2 SV=1;Cytochrome b-c1 complex subunit Rieske, mitochondrial OS=Ixodes ricinus OX=34613 PE=2 SV=1
209	16.4148	16.5807	16.5109	16.5458	2	2	2	11,4	11,4	11,4	36,782	0	17,073	887310	26	11	A0A0K8RE86	A0A0K8RE86		Putative heat shock protein OS=Ixodes ricinus OX=34613 PE=2 SV=1
84	15.8086	17.1472	15.9363	16.5417	1	1	1	17,6	17,6	17,6	13,437	0	37,606	795320	6	10	A0A0K8R437;A0A131Y1N6;A0A0K8R9H0	A0A0K8R437;A0A131Y1N6;A0A0K8R9H0		NADH dehydrogenase [ubiquinone] 1 beta subcomplex subunit 6 OS=Ixodes ricinus OX=34613 PE=2 SV=1;NADH dehydrogenase [ubiquinone] 1 beta subcomplex subunit 6 OS=Ixodes ricinus OX=34613 PE=2 SV=1;NADH dehydrogenase [ubiquinone] 1 beta subcomplex subunit 6 OS
363	NaN	16.7377	16.3337	16.5357	1	1	1	16,9	16,9	16,9	16,12	0	18,057	390700	6	4	A0A0K8RQF4	A0A0K8RQF4		40S ribosomal protein S17 (Fragment) OS=Ixodes ricinus OX=34613 PE=2 SV=1
422	17.0312	17.3681	15.7007	16.5344	5	5	5	31,5	31,5	31,5	24,3	0	51,477	1665800	8	19	A0A131XWC4	A0A131XWC4		Clathrin light chain OS=Ixodes ricinus OX=34613 PE=2 SV=1
841	16.59	16.0027	17.0524	16.5275	10	10	10	30,3	30,3	30,3	44,872	0	128,62	1738100	24	30	V5HHJ9;A0A0K8RMD6	V5HHJ9;A0A0K8RMD6		Glutamine synthetase OS=Ixodes ricinus OX=34613 PE=2 SV=1;Glutamine synthetase OS=Ixodes ricinus OX=34613 PE=2 SV=1
529	NaN	16.3554	16.6986	16.527	8	8	8	12	12	12	102,06	0	115,02	1038500	49	18	A0A131Y4I2;V5H2W8;A0A0K8R2Z6	A0A131Y4I2;V5H2W8		Putative myosin class ii heavy chain OS=Ixodes ricinus OX=34613 PE=2 SV=1;Putative myosin class ii heavy chain OS=Ixodes ricinus OX=34613 PE=2 SV=1
466	13.8447	16.6745	16.376	16.5253	6	6	6	14,7	14,7	14,7	78,974	0	67,541	1180100	46	21	A0A131Y0A6	A0A131Y0A6		NADH-ubiquinone oxidoreductase 75 kDa subunit, mitochondrial OS=Ixodes ricinus OX=34613 PE=2 SV=1
627	NaN	16.8445	16.2047	16.5246	2	2	2	17,9	17,9	17,9	26,131	0	26,695	590050	12	6	A0A147BW54;A0A6B0V9N9	A0A147BW54;A0A6B0V9N9		Putative transformation upregulated nuclear protein (Fragment) OS=Ixodes ricinus OX=34613 PE=4 SV=1;Putative transformation upregulated nuclear protein (Fragment) OS=Ixodes ricinus OX=34613 PE=4 SV=1
119	16.4696	16.3806	16.6593	16.5199	1	1	1	11,8	11,8	11,8	14,028	0	10,675	618860	8	6	A0A131Y9P7;A0A0K8R9K4;A0A0K8R7N7	A0A131Y9P7;A0A0K8R9K4;A0A0K8R7N7		Putative cytotoxin-like protein (Fragment) OS=Ixodes ricinus OX=34613 PE=2 SV=1;Putative cytotoxin-like protein OS=Ixodes ricinus OX=34613 PE=2 SV=1;Putative cytotoxin-like protein OS=Ixodes ricinus OX=34613 PE=2 SV=1
459	13.3168	15.8431	17.1606	16.5019	5	5	2	24	24	4,5	36,199	0	50,509	1120500	15	16	A0A131XZW1;A0A0K8R5X4	A0A131XZW1;A0A0K8R5X4		Malate dehydrogenase OS=Ixodes ricinus OX=34613 PE=2 SV=1;Malate dehydrogenase OS=Ixodes ricinus OX=34613 PE=2 SV=1
141	16.812	16.762	16.2372	16.4996	1	1	1	10,2	10,2	10,2	17,836	0	8,1607	588940	10	5	A0A0K8R9C2	A0A0K8R9C2		Uncharacterized protein OS=Ixodes ricinus OX=34613 PE=2 SV=1
811	15.6647	16.8607	16.122	16.4914	2	2	2	10,9	10,9	10,9	45,681	0	63,207	427960	23	5	V5H9R8;A0A0K8RGZ3;A0A131YAC5	V5H9R8;A0A0K8RGZ3;A0A131YAC5		Putative 3-ketoacyl-coa thiolase (Fragment) OS=Ixodes ricinus OX=34613 PE=2 SV=1;Putative acetyl-coa acetyltransferase OS=Ixodes ricinus OX=34613 PE=2 SV=1;Putative 3-ketoacyl-coa thiolase (Fragment) OS=Ixodes ricinus OX=34613 PE=2 SV=1
310	14.9639	16.8639	16.1181	16.491	1	1	1	12	12	12	14,252	0	27,758	475880	8	5	V5IHS9;A0A0K8RLV6	V5IHS9;A0A0K8RLV6		Putative ribosomal protein s16 (Fragment) OS=Ixodes ricinus OX=34613 PE=2 SV=1;Putative 40s ribosomal protein s16 OS=Ixodes ricinus OX=34613 PE=2 SV=1
605	16.6711	16.0881	16.8782	16.4831	1	1	1	6	6	6	35,209	0	20,638	639260	17	6	V5HIT9;A0A147BGZ2	V5HIT9;A0A147BGZ2		Putative deoxyribonuclease ii (Fragment) OS=Ixodes ricinus OX=34613 PE=2 SV=1;Putative deoxyribonuclease ii OS=Ixodes ricinus OX=34613 PE=3 SV=1
204	16.7744	16.6405	16.3251	16.4828	2	2	2	57,1	57,1	57,1	9,5649	0	13,327	580170	6	6	A0A0K8RDS7	A0A0K8RDS7		Late endosomal/lysosomal adaptor and MAPK and MTOR activator 5 OS=Ixodes ricinus OX=34613 PE=2 SV=1
688	15.6388	16.5081	16.4272	16.4676	5	5	5	4	4	4	241,55	0	64,206	1704000	121	21	A0A6B0VGE8;V5IGC7;A0A131XZR6	A0A6B0VGE8;V5IGC7		Putative actin-binding cytoskeleton protein filamin (Fragment) OS=Ixodes ricinus OX=34613 PE=3 SV=1;Putative actin-binding cytoskeleton protein filamin (Fragment) OS=Ixodes ricinus OX=34613 PE=2 SV=1
632	16.5598	16.4537	16.4672	16.4604	4	4	4	6,4	6,4	6,4	104,82	0	39,656	852120	45	13	A0A147BXB7;A0A0K8R3W5	A0A147BXB7;A0A0K8R3W5		Putative cell adhesion molecule OS=Ixodes ricinus OX=34613 PE=4 SV=1;Putative cell adhesion molecule OS=Ixodes ricinus OX=34613 PE=2 SV=1
87	NaN	16.5451	16.3458	16.4455	3	3	3	13,8	13,8	13,8	48,561	0	22,087	734870	25	8	A0A131Y9D2;A0A0K8R4D7	A0A131Y9D2;A0A0K8R4D7		Putative ubiquinol cytochrome c reductase subunit qcr2 OS=Ixodes ricinus OX=34613 PE=2 SV=1;Putative ubiquinol cytochrome c reductase subunit qcr2 OS=Ixodes ricinus OX=34613 PE=2 SV=1
38	16.712	16.4409	NaN	16.4409	6	1	1	39,5	18,4	18,4	20,787	0	25,387	435010	10	4	A0A131YAM1;A0A0K8RNV2;A0A090XC04;A0A6B0UZ33;A0A6B0V809	A0A131YAM1;A0A0K8RNV2;A0A090XC04;A0A6B0UZ33;A0A6B0V809		Putative coiled-coil tumor protein d52 (Fragment) OS=Ixodes ricinus OX=34613 PE=2 SV=1;Putative coiled-coil tumor protein d52 (Fragment) OS=Ixodes ricinus OX=34613 PE=2 SV=1;Coiled-coil tumor protein d52 OS=Ixodes ricinus OX=34613 PE=2 SV=1;Putative tumor
490	NaN	16.4672	16.4085	16.4379	3	3	3	14,1	14,1	14,1	41,132	0	23,347	445140	20	9	A0A131Y1U1	A0A131Y1U1		Putative aldehyde dehydrogenase (Fragment) OS=Ixodes ricinus OX=34613 PE=2 SV=1
483	15.2296	16.1633	16.696	16.4296	3	3	3	17,9	17,9	17,9	33,694	0	33,418	846390	15	11	A0A131Y1F4;V5IFI4;V5HL91	A0A131Y1F4;V5IFI4;V5HL91		Putative pdz domain-containing protein OS=Ixodes ricinus OX=34613 PE=2 SV=1;Putative syntenin-1 OS=Ixodes ricinus OX=34613 PE=2 SV=1;Putative syntenin-1 OS=Ixodes ricinus OX=34613 PE=2 SV=1
186	16.7686	16.6902	16.1679	16.429	3	3	3	30,7	30,7	30,7	12,641	0	23,575	1200900	7	18	V5I0N8;A0A0K8RCH0;V5I3T4	V5I0N8;A0A0K8RCH0		Putative cytochrome c (Fragment) OS=Ixodes ricinus OX=34613 PE=2 SV=1;Putative cytochrome c OS=Ixodes ricinus OX=34613 PE=2 SV=1
262	16.5692	16.27	16.5837	16.4269	2	2	2	29,8	29,8	29,8	15,918	0	20,734	804030	8	11	A0A0K8RHY4;V5HWG4;V5II55	A0A0K8RHY4;V5HWG4;V5II55		Putative alternative splicing factor srp20/9g8 rrm superfamily OS=Ixodes ricinus OX=34613 PE=2 SV=1;Putative rbp1-like protein OS=Ixodes ricinus OX=34613 PE=2 SV=1;Putative rbp1-like protein (Fragment) OS=Ixodes ricinus OX=34613 PE=2 SV=1
900	15.7424	16.4158	NaN	16.4158	1	1	1	6,1	6,1	6,1	35,241	0	11,397	260960	13	3	V5IDT0	V5IDT0		Putative vacuolar protein OS=Ixodes ricinus OX=34613 PE=2 SV=1
817	16.8115	16.0042	16.8202	16.4122	5	5	5	30,7	30,7	30,7	24,924	0	72,66	807850	14	13	V5HBF4	V5HBF4		CobW/HypB/UreG nucleotide-binding domain-containing protein OS=Ixodes ricinus OX=34613 PE=2 SV=1
790	15.2481	NaN	16.3951	16.3951	4	4	4	22,9	22,9	22,9	25,264	0	51,842	417060	12	8	V5H449;A0A0K8R5L2	V5H449;A0A0K8R5L2		Putative secreted protein OS=Ixodes ricinus OX=34613 PE=2 SV=1;Putative secreted protein OS=Ixodes ricinus OX=34613 PE=2 SV=1
206	16.84	16.6253	16.1562	16.3908	3	3	3	11,5	11,5	11,5	37,727	0	72,187	787350	14	11	A0A0K8RDY9	A0A0K8RDY9		Putative cathepsin b OS=Ixodes ricinus OX=34613 PE=2 SV=1
669	16.2307	17.0203	15.7593	16.3898	4	4	4	24,3	24,3	24,3	29,313	0	67,469	926760	14	13	A0A6B0V6E0	A0A6B0V6E0		Putative na+/h+ exchange regulatory cofactor nhe-rf3-like protein (Fragment) OS=Ixodes ricinus OX=34613 PE=4 SV=1
326	15.8419	16.3888	NaN	16.3888	1	1	1	11,5	11,5	11,5	11,908	0	15,193	311690	8	4	A0A0K8RN57;A0A147BPB9;A0A131YBV2	A0A0K8RN57;A0A147BPB9;A0A131YBV2		Putative til domain protein (Fragment) OS=Ixodes ricinus OX=34613 PE=2 SV=1;Putative secreted salivary peptide OS=Ixodes ricinus OX=34613 PE=4 SV=1;Putative secreted salivary peptide OS=Ixodes ricinus OX=34613 PE=2 SV=1
151	15.2531	16.7969	15.9776	16.3872	1	1	1	11,5	11,5	11,5	16,803	0	8,0996	787640	7	9	A0A0K8RA30	A0A0K8RA30		60S ribosomal protein L27a OS=Ixodes ricinus OX=34613 PE=2 SV=1
617	NaN	16.3085	16.4613	16.3849	4	1	1	12,9	3	3	52,516	0	7,4134	303640	25	3	A0A147BSS4	A0A147BSS4		Putative biotinidase and vanin OS=Ixodes ricinus OX=34613 PE=3 SV=1
679	NaN	16.2052	16.5442	16.3747	7	7	7	16,2	16,2	16,2	85,449	0	93,264	720850	38	16	A0A6B0VEI7;A0A0K8R2N6;A0A131Y4S1;A0A147BVC5	A0A6B0VEI7;A0A0K8R2N6;A0A131Y4S1		Aconitate hydratase, mitochondrial OS=Ixodes ricinus OX=34613 PE=3 SV=1;Putative aconitase/aconitase aconitase superfamily (Fragment) OS=Ixodes ricinus OX=34613 PE=2 SV=1;aconitate hydratase OS=Ixodes ricinus OX=34613 PE=2 SV=1
70	15.9736	16.1838	16.557	16.3704	4	4	4	4,9	4,9	4,9	175,84	0	40,796	413490	93	8	A0A0D3RJ94;A0A131Y9E6;V5GJN1;V5H7G7;A0A6B0VFW3;A0A6B0V9C3;A0A6B0VGF6	A0A0D3RJ94;A0A131Y9E6;V5GJN1;V5H7G7;A0A6B0VFW3		Hemelipoglyco-carrier protein CP3 OS=Ixodes ricinus OX=34613 GN=cp3 PE=2 SV=1;Putative vitellogenin-2 (Fragment) OS=Ixodes ricinus OX=34613 PE=2 SV=1;Putative vitellogenin-2 OS=Ixodes ricinus OX=34613 PE=2 SV=1;Putative vitellogenin-2 OS=Ixodes ricinus OX=
538	17.1306	16.7271	16.0096	16.3683	2	1	1	36,7	22,9	22,9	11,972	0	15,274	577750	6	5	A0A131Y5H4;A0A147BV51;V5I1Y4	A0A131Y5H4;A0A147BV51;V5I1Y4		Mitochondrial import inner membrane translocase subunit OS=Ixodes ricinus OX=34613 PE=2 SV=1;Mitochondrial import inner membrane translocase subunit OS=Ixodes ricinus OX=34613 PE=3 SV=1;Mitochondrial import inner membrane translocase subunit OS=Ixodes rici
356	16.5676	16.0584	16.6492	16.3538	7	7	7	34,6	34,6	34,6	29,749	0	84,735	1380600	18	22	A0A0K8RPU6;A0A131Y0B8;V5I1E1	A0A0K8RPU6;A0A131Y0B8;V5I1E1		Putative nucleoside diphosphate-sugar hydrolase of the mutt nudix family (Fragment) OS=Ixodes ricinus OX=34613 PE=2 SV=1;Putative nucleoside diphosphate-sugar hydrolase of the mutt nudix family OS=Ixodes ricinus OX=34613 PE=2 SV=1;Putative nucleoside dipho
520	NaN	16.9371	15.7659	16.3515	1	1	1	7,4	7,4	7,4	41,865	0,0078125	5,7846	234750	19	2	A0A131Y3R8;A0A6B0VAH3	A0A131Y3R8;A0A6B0VAH3		Reticulon-like protein (Fragment) OS=Ixodes ricinus OX=34613 PE=2 SV=1;Reticulon-like protein (Fragment) OS=Ixodes ricinus OX=34613 PE=4 SV=1
185	16.8564	16.6134	16.0208	16.3171	1	1	1	18,2	18,2	18,2	7,4998	0	13,566	629880	4	6	A0A0K8RFC9;A0A0K8RF36;V5HNM3;A0A0K8RCF5;A0A6B0UM99;A0A6B0UP22;V5HR48	A0A0K8RFC9;A0A0K8RF36;V5HNM3;A0A0K8RCF5;A0A6B0UM99;A0A6B0UP22;V5HR48		ATP synthase-coupling factor 6, mitochondrial OS=Ixodes ricinus OX=34613 PE=2 SV=1;ATP synthase-coupling factor 6, mitochondrial OS=Ixodes ricinus OX=34613 PE=2 SV=1;ATP synthase-coupling factor 6, mitochondrial OS=Ixodes ricinus OX=34613 PE=2 SV=1;ATP syn
391	NaN	16.4104	16.2061	16.3082	11	11	11	19,1	19,1	19,1	94,325	0	121,83	1451100	45	35	A0A131XQ15;V5ICV0;H0VTY8	A0A131XQ15;V5ICV0		Putative translation elongation factor 2 OS=Ixodes ricinus OX=34613 PE=2 SV=1;Putative elongation factor 2 OS=Ixodes ricinus OX=34613 PE=2 SV=1
662	17.0857	16.3122	16.2845	16.2984	10	2	2	70,5	15	15	19,367	0	39,403	617320	8	7	A0A6B0UYV3	A0A6B0UYV3		Putative heat shock-related protein OS=Ixodes ricinus OX=34613 PE=3 SV=1
370	NaN	16.095	16.4511	16.2731	2	2	2	14,5	14,5	14,5	35,816	0	29,635	494520	18	8	A0A0K8RQX3;A0A131Y010;A0A131XX10	A0A0K8RQX3;A0A131Y010;A0A131XX10		Adenosine kinase (Fragment) OS=Ixodes ricinus OX=34613 PE=2 SV=1;Adenosine kinase OS=Ixodes ricinus OX=34613 PE=2 SV=1;Adenosine kinase OS=Ixodes ricinus OX=34613 PE=2 SV=1
334	15.0565	16.2655	16.2756	16.2706	5	5	5	22,3	22,3	22,3	30,287	0	38,488	560150	13	10	A0A0K8RNI3;A0A0K8R727;A0A090X890;V5HPY3;A0A090XA57	A0A0K8RNI3;A0A0K8R727;A0A090X890;V5HPY3		Putative mitochondrial volatge dependent anion-selective channel OS=Ixodes ricinus OX=34613 PE=2 SV=1;Putative voltage-dependent anion-selective channel OS=Ixodes ricinus OX=34613 PE=2 SV=1;Putative voltage-dependent anion-selective channel OS=Ixodes ricin
290	15.362	16.2682	16.2269	16.2475	1	1	1	8,1	8,1	8,1	29,238	0	8,1162	456730	16	8	V5HR69;A0A0K8RKH1	V5HR69;A0A0K8RKH1		Sepiapterin reductase OS=Ixodes ricinus OX=34613 PE=2 SV=1;Sepiapterin reductase OS=Ixodes ricinus OX=34613 PE=2 SV=1
758	15.4295	16.2306	NaN	16.2306	2	1	1	24,2	14,6	14,6	16,875	0	23,328	255650	7	4	V5GNQ9	V5GNQ9		Putative ml domain-containing protein OS=Ixodes ricinus OX=34613 PE=2 SV=1
468	14.2444	16.1769	16.2742	16.2255	3	3	3	11,3	11,3	11,3	58,035	0	55,588	496140	33	8	V5HRQ3;A0A131Y0C2	V5HRQ3;A0A131Y0C2		T-complex protein 1 subunit eta OS=Ixodes ricinus OX=34613 PE=2 SV=1;T-complex protein 1 subunit eta OS=Ixodes ricinus OX=34613 PE=2 SV=1
381	16.5409	16.5861	15.8589	16.2225	2	2	2	17,9	17,9	17,9	21,991	0	26,12	797770	5	10	A0A0K8RRU9;A0A131Y681;V5IJZ8	A0A0K8RRU9;A0A131Y681;V5IJZ8		Putative casein kinase substrate phosphoprotein pp28 (Fragment) OS=Ixodes ricinus OX=34613 PE=2 SV=1;Putative casein kinase substrate phosphoprotein pp28 OS=Ixodes ricinus OX=34613 PE=2 SV=1;Putative 28 kDa heat-and acid-stable phosphoprotein OS=Ixodes ric
820	15.9881	16.0854	16.3486	16.217	1	1	1	4,5	4,5	4,5	33,906	0	9,6478	315290	10	4	V5ICT1;V5HBQ2;V5HKM6	V5ICT1;V5HBQ2;V5HKM6		Putative prolylcarboxypeptidase angiotensinase c OS=Ixodes ricinus OX=34613 PE=2 SV=1;Putative prolylcarboxypeptidase angiotensinase c OS=Ixodes ricinus OX=34613 PE=2 SV=1;Putative lysosomal pro-x carboxypeptidase (Fragment) OS=Ixodes ricinus OX=34613 PE=2
661	16.1505	16.2154	NaN	16.2154	2	2	2	19,1	19,1	19,1	15,361	0	49,67	300020	5	5	A0A6B0UXI2;A0A6B0V0F2;A0A6B0UXT2;V5HGU8;A0A6B0V1B0	A0A6B0UXI2;A0A6B0V0F2;A0A6B0UXT2;V5HGU8;A0A6B0V1B0		Putative glycine-rich cell wall structural protein 1.0 OS=Ixodes ricinus OX=34613 PE=4 SV=1;Putative family u69 unassigned peptidase OS=Ixodes ricinus OX=34613 PE=4 SV=1;Putative glycine-rich cell wall structural protein 1.0 OS=Ixodes ricinus OX=34613 PE=4
597	15.4293	NaN	16.2126	16.2126	3	3	3	29,6	29,6	29,6	27,916	0	27,502	301630	17	6	A0A147BD52	A0A147BD52		Putative inducible metalloproteinase (Fragment) OS=Ixodes ricinus OX=34613 PE=3 SV=1
656	NaN	16.5178	15.8984	16.2081	2	2	1	39,8	39,8	23,7	12,114	0	23,953	509360	6	6	A0A6B0ULW0	A0A6B0ULW0		Putative secreted protein (Fragment) OS=Ixodes ricinus OX=34613 PE=4 SV=1
344	16.6046	16.3317	16.0755	16.2036	6	6	1	22,7	22,7	8,3	19,869	0	70,028	1250700	10	23	A0A0K8RNY1;A0A6B0V7P1	A0A0K8RNY1;A0A6B0V7P1		Putative coiled-coil tumor protein d52 (Fragment) OS=Ixodes ricinus OX=34613 PE=2 SV=1;Putative tumor protein d52 family OS=Ixodes ricinus OX=34613 PE=3 SV=1
690	16.1047	16.3324	16.0545	16.1934	6	6	6	13,8	13,8	13,8	98,12	0	71,824	917810	39	18	A0A6B0VGJ0;V5HQ03;V5HDB3;A0A6B0VHQ1	A0A6B0VGJ0;V5HQ03;V5HDB3;A0A6B0VHQ1		Putative furin-like protease 2 (Fragment) OS=Ixodes ricinus OX=34613 PE=3 SV=1;Putative furin-like protease 2 (Fragment) OS=Ixodes ricinus OX=34613 PE=2 SV=1;Putative furin-like protease 2 OS=Ixodes ricinus OX=34613 PE=2 SV=1;Putative furin-like protease 2
613	15.4322	15.146	17.2275	16.1868	3	3	3	6,3	6,3	6,3	45,247	0	27,051	692770	25	9	A0A147BL00;A0A131Y5D5	A0A147BL00;A0A131Y5D5		Putative catalytically inactive chitinase-like lectin (Fragment) OS=Ixodes ricinus OX=34613 PE=3 SV=1;Putative catalytically inactive chitinase-like lectin (Fragment) OS=Ixodes ricinus OX=34613 PE=2 SV=1
400	16.3158	16.7625	15.593	16.1777	4	4	4	7,6	7,6	7,6	80,392	0	37,537	648600	31	10	A0A131XTP4;V5ICU1;A0A0K8RHS0	A0A131XTP4;V5ICU1		Putative nucleolar and coiled-body phosphoprotein 1 OS=Ixodes ricinus OX=34613 PE=2 SV=1;Putative nucleolar OS=Ixodes ricinus OX=34613 PE=2 SV=1
210	16.2908	16.6376	15.7151	16.1764	2	2	2	10,4	10,4	10,4	38,627	0	24,187	614570	18	9	V5IC75;A0A0K8RE91	V5IC75;A0A0K8RE91		Putative reticulocalbin calumenin dna supercoiling factor OS=Ixodes ricinus OX=34613 PE=2 SV=1;Putative reticulocalbin calumenin dna supercoiling factor OS=Ixodes ricinus OX=34613 PE=2 SV=1
97	16.9471	16.1743	16.1754	16.1748	7	7	7	85,6	85,6	85,6	10,112	0	129,55	1522300	7	31	A0A0K8R5J2	A0A0K8R5J2		Putative dna-bridging protein baf OS=Ixodes ricinus OX=34613 PE=2 SV=1
10	15.4701	16.1231	16.2018	16.1624	3	3	3	16,7	16,7	16,7	43,385	0	19,801	444800	24	8	A0A090X8F5;A0A147BI21	A0A090X8F5;A0A147BI21		SMB domain-containing protein OS=Ixodes ricinus OX=34613 PE=2 SV=1;Putative cysteine proteinase OS=Ixodes ricinus OX=34613 PE=3 SV=1
199	NaN	16.0109	16.3139	16.1624	2	1	1	10,7	4,6	4,6	43,953	0	12,296	332050	13	4	A0A0K8RD91	A0A0K8RD91		Putative glycosyl transferase family 8 OS=Ixodes ricinus OX=34613 PE=2 SV=1
359	NaN	16.5241	15.7951	16.1596	5	5	5	24	24	24	21,889	0	58,185	1101900	8	17	A0A0K8RQ35;A0A131Y1Q0;V5HMI8;A0A0K8RPZ5;A0A147BHY8;V5HHV8	A0A0K8RQ35;A0A131Y1Q0;V5HMI8;A0A0K8RPZ5;A0A147BHY8		40S ribosomal protein S8 (Fragment) OS=Ixodes ricinus OX=34613 PE=2 SV=1;40S ribosomal protein S8 (Fragment) OS=Ixodes ricinus OX=34613 PE=2 SV=1;40S ribosomal protein S8 (Fragment) OS=Ixodes ricinus OX=34613 PE=2 SV=1;40S ribosomal protein S8 (Fragment) O
113	15.8151	16.1571	NaN	16.1571	3	3	3	15	15	15	27,753	0	20,206	306450	15	5	A0A0K8R783;A0A131XYV7;A0A6B0V653	A0A0K8R783;A0A131XYV7		Electron transfer flavoprotein subunit beta OS=Ixodes ricinus OX=34613 PE=2 SV=1;Electron transfer flavoprotein subunit beta (Fragment) OS=Ixodes ricinus OX=34613 PE=2 SV=1
420	15.6418	16.3057	16.0011	16.1534	6	6	6	31,7	31,7	31,7	28,941	0	146,03	1278700	14	23	A0A131XW16;V5HC57	A0A131XW16		Putative golgin subfamily protein OS=Ixodes ricinus OX=34613 PE=2 SV=1
652	16.6446	16.3245	15.9348	16.1296	1	1	1	20,5	20,5	20,5	8,9639	0	8,6169	540340	4	6	A0A6B0U5A0	A0A6B0U5A0		Putative salivary selenoprotein m (Fragment) OS=Ixodes ricinus OX=34613 PE=4 SV=1
285	16.112	17.0269	15.2212	16.1241	1	1	1	18,8	18,8	18,8	9,3096	0	10,804	506740	5	6	A0A131Y8U9;A0A6B0U9L2;A0A0K8RJT0	A0A131Y8U9;A0A6B0U9L2;A0A0K8RJT0		Putative microplusin (Fragment) OS=Ixodes ricinus OX=34613 PE=2 SV=1;Putative microplusin OS=Ixodes ricinus OX=34613 PE=4 SV=1;Putative microplusin OS=Ixodes ricinus OX=34613 PE=2 SV=1
498	NaN	15.9617	16.2789	16.1203	8	8	8	9,2	9,2	9,2	143,14	0	111,28	812120	65	16	V5HDX7;A0A131Y2I7	V5HDX7;A0A131Y2I7		phosphoribosylformylglycinamidine synthase OS=Ixodes ricinus OX=34613 PE=2 SV=1;phosphoribosylformylglycinamidine synthase OS=Ixodes ricinus OX=34613 PE=2 SV=1
653	16.7167	16.3249	15.9029	16.1139	3	3	2	38,4	38,4	20,9	9,6467	0	30,221	1152600	7	17	A0A6B0U9Q1;V5HGS7;A0A131Y2I4;A0A090XCQ4	A0A6B0U9Q1		Mitochondrial import inner membrane translocase subunit (Fragment) OS=Ixodes ricinus OX=34613 PE=3 SV=1
534	15.406	NaN	16.1052	16.1052	2	2	2	10,8	10,8	10,8	46,537	0	28,323	188560	20	3	A0A131Y5A7	A0A131Y5A7		Putative catalytically inactive chitinase-like lectin (Fragment) OS=Ixodes ricinus OX=34613 PE=2 SV=1
333	15.2955	16.1013	NaN	16.1013	1	1	1	21,8	21,8	21,8	8,8593	0	36,645	250270	4	4	A0A0K8RNH6	A0A0K8RNH6		60S ribosomal protein L29 OS=Ixodes ricinus OX=34613 PE=2 SV=1
492	NaN	15.8496	16.343	16.0963	5	5	5	10,6	10,6	10,6	106,92	0	59,215	599730	48	11	A0A131Y1X7;V5H4T2	A0A131Y1X7		Trifunctional purine biosynthetic protein adenosine-3 OS=Ixodes ricinus OX=34613 PE=2 SV=1
300	15.933	15.6415	16.5412	16.0914	5	5	5	55,8	55,8	55,8	16,858	0	64,028	1472400	12	27	A0A0K8RLA6;A0A131Y5T5;V5HJY5;V5HY37	A0A0K8RLA6;A0A131Y5T5		Putative actin depolymerizing factor OS=Ixodes ricinus OX=34613 PE=2 SV=1;Putative actin depolymerizing factor (Fragment) OS=Ixodes ricinus OX=34613 PE=2 SV=1
417	15.7163	16.2426	15.9243	16.0835	3	3	3	5,2	5,2	5,2	61,078	0	49,785	655610	28	11	A0A131XVY0;A0A131XX66;A0A0K8RJ50;A0A0K8RJF7	A0A131XVY0;A0A131XX66;A0A0K8RJ50;A0A0K8RJF7		Glucosidase 2 subunit beta (Fragment) OS=Ixodes ricinus OX=34613 PE=2 SV=1;Glucosidase II beta subunit N-terminal domain-containing protein (Fragment) OS=Ixodes ricinus OX=34613 PE=2 SV=1;EF-hand domain-containing protein OS=Ixodes ricinus OX=34613 PE=2 SV
512	15.9814	16.0691	16.0912	16.0801	4	4	1	12,9	12,9	3	52,465	0	87,787	943220	25	17	A0A131Y3F2;V5I2E9;V5H0K4	A0A131Y3F2;V5I2E9;V5H0K4		Putative biotinidase and vanin OS=Ixodes ricinus OX=34613 PE=2 SV=1;Putative biotinidase and vanin OS=Ixodes ricinus OX=34613 PE=2 SV=1;Putative biotinidase and vanin (Fragment) OS=Ixodes ricinus OX=34613 PE=2 SV=1
604	15.0474	16.4052	15.7528	16.079	2	2	2	20,7	20,7	20,7	19,625	0	23,943	391750	10	7	A0A147BGB5;V5IGN2;A0A090XAH0	A0A147BGB5;V5IGN2;A0A090XAH0		Putative hsp90 co-chaperone p23 OS=Ixodes ricinus OX=34613 PE=3 SV=1;Putative hsp90 co-chaperone p23 (Fragment) OS=Ixodes ricinus OX=34613 PE=2 SV=1;Putative hsp90 co-chaperone p23 (Fragment) OS=Ixodes ricinus OX=34613 PE=2 SV=1
138	16.0761	16.3764	15.7759	16.0762	3	3	3	18,3	18,3	18,3	18,606	0	34,084	629330	9	12	A0A131Y0W7;A0A0K8R935;V5H8T2;V5HN21	A0A131Y0W7;A0A0K8R935;V5H8T2;V5HN21		Glycine cleavage system H protein OS=Ixodes ricinus OX=34613 PE=2 SV=1;Glycine cleavage system H protein OS=Ixodes ricinus OX=34613 PE=2 SV=1;Glycine cleavage system H protein OS=Ixodes ricinus OX=34613 PE=2 SV=1;Glycine cleavage system H protein OS=Ixodes
109	15.625	16.1057	16.0383	16.072	2	2	2	23,7	23,7	23,7	29,666	0	74,427	346930	14	6	A0A0K8R709;A0A131XZX4;V5ICI0	A0A0K8R709;A0A131XZX4;V5ICI0		Proteasome subunit beta OS=Ixodes ricinus OX=34613 PE=2 SV=1;Proteasome subunit beta (Fragment) OS=Ixodes ricinus OX=34613 PE=2 SV=1;Putative 20s proteasome regulatory subunit beta type OS=Ixodes ricinus OX=34613 PE=2 SV=1
893	16.5247	NaN	16.0679	16.0679	1	1	1	2,9	2,9	2,9	60,96	0,001269	6,9987	272120	16	3	V5I4I8	V5I4I8		Putative ubiquilin-4 danio rerio ataxin-1 ubiquitin-like protein (Fragment) OS=Ixodes ricinus OX=34613 PE=2 SV=1
161	NaN	16.0069	16.1035	16.0552	3	3	3	7,5	7,5	7,5	57,794	0	32,802	446330	34	7	A0A131Y3E8;A0A0K8RAM4	A0A131Y3E8;A0A0K8RAM4		T-complex protein 1 subunit beta OS=Ixodes ricinus OX=34613 PE=2 SV=1;T-complex protein 1 subunit beta OS=Ixodes ricinus OX=34613 PE=2 SV=1
73	17.9258	15.7378	16.3442	16.041	4	4	4	32,6	32,6	32,6	21,419	0	59,162	710220	10	11	A0A0K8R368;V5IK22	A0A0K8R368;V5IK22		NADH dehydrogenase [ubiquinone] iron-sulfur protein 4, mitochondrial OS=Ixodes ricinus OX=34613 PE=2 SV=1;NADH dehydrogenase [ubiquinone] iron-sulfur protein 4, mitochondrial OS=Ixodes ricinus OX=34613 PE=2 SV=1
103	NaN	15.9316	16.1485	16.04	2	2	2	9,2	9,2	9,2	47,825	0	35,071	286030	21	5	A0A131Y342;A0A0K8R690	A0A131Y342;A0A0K8R690		Adenosylhomocysteinase OS=Ixodes ricinus OX=34613 PE=2 SV=1;Adenosylhomocysteinase OS=Ixodes ricinus OX=34613 PE=2 SV=1
222	NaN	16.1605	15.8956	16.028	1	1	1	4,1	4,1	4,1	36,437	0	7,4696	167720	20	2	A0A0K8RF39	A0A0K8RF39		Putative aldo/keto reductase family OS=Ixodes ricinus OX=34613 PE=2 SV=1
825	15.8481	16.152	15.9026	16.0273	5	5	5	18,7	18,7	18,7	36,553	0	35,832	546720	16	11	V5HCY8;V5HNG2;A0A0K8R8Q7	V5HCY8;V5HNG2;A0A0K8R8Q7		Putative nebulin repeat protein (Fragment) OS=Ixodes ricinus OX=34613 PE=2 SV=1;Putative nebulin repeat protein OS=Ixodes ricinus OX=34613 PE=2 SV=1;Putative nebulin repeat protein OS=Ixodes ricinus OX=34613 PE=2 SV=1
89	14.8942	16.1936	15.8356	16.0146	2	2	2	5,6	5,6	5,6	38,548	0	60,685	440350	15	8	V5H1Y6;A0A0K8R4G9;V5HI92	V5H1Y6;A0A0K8R4G9;V5HI92		protein disulfide-isomerase OS=Ixodes ricinus OX=34613 PE=2 SV=1;protein disulfide-isomerase OS=Ixodes ricinus OX=34613 PE=2 SV=1;protein disulfide-isomerase OS=Ixodes ricinus OX=34613 PE=2 SV=1
283	16.3764	16.2085	15.8203	16.0144	5	5	5	64,4	64,4	64,4	10,138	0	50,249	1166500	6	19	A0A0K8RJP4;V5IF85	A0A0K8RJP4;V5IF85		Mitochondrial import inner membrane translocase subunit OS=Ixodes ricinus OX=34613 PE=2 SV=1;Mitochondrial import inner membrane translocase subunit OS=Ixodes ricinus OX=34613 PE=2 SV=1
454	NaN	16.1665	15.8565	16.0115	2	2	2	1,6	1,6	1,6	274,16	0	19,078	358800	142	6	A0A131XZA4;V5IGE5	A0A131XZA4;V5IGE5		Putative talin (Fragment) OS=Ixodes ricinus OX=34613 PE=2 SV=1;Putative talin (Fragment) OS=Ixodes ricinus OX=34613 PE=2 SV=1
170	16.3837	16.6422	15.3715	16.0068	1	1	1	11,4	11,4	11,4	13,851	0	10,779	467950	5	6	A0A0K8RBC3	A0A0K8RBC3		Ubiquitin-60S ribosomal protein L40 OS=Ixodes ricinus OX=34613 PE=2 SV=1
373	16.1057	NaN	16.0016	16.0016	1	1	1	6	6	6	46,155	0	31,346	149090	22	2	V5IIW3;V5HEF8;V5HU73;A0A0K8RR38;V5HJQ1;A0A131XWU1;V5I5A6;V5I2R8;A0A6B0VE10;V5HYM7;V5I2U8;V5I5A4;V5IK00;V5IJZ9;V5I2U5;V5HYN1	V5IIW3;V5HEF8;V5HU73;A0A0K8RR38;V5HJQ1;A0A131XWU1;V5I5A6;V5I2R8;A0A6B0VE10;V5HYM7;V5I2U8;V5I5A4;V5IK00;V5IJZ9;V5I2U5;V5HYN1		calcium/calmodulin-dependent protein kinase (Fragment) OS=Ixodes ricinus OX=34613 PE=2 SV=1;calcium/calmodulin-dependent protein kinase (Fragment) OS=Ixodes ricinus OX=34613 PE=2 SV=1;calcium/calmodulin-dependent protein kinase (Fragment) OS=Ixodes ricinus
189	NaN	15.8442	16.1512	15.9977	1	1	1	7,1	7,1	7,1	48,438	0	16,08	220090	26	3	A0A0K8RCL0;A0A131Y0F6;V5HHU3	A0A0K8RCL0;A0A131Y0F6;V5HHU3		Phosphoglycerate kinase OS=Ixodes ricinus OX=34613 PE=2 SV=1;Phosphoglycerate kinase OS=Ixodes ricinus OX=34613 PE=2 SV=1;Phosphoglycerate kinase OS=Ixodes ricinus OX=34613 PE=2 SV=1
331	NaN	16.3693	15.578	15.9736	1	1	1	6,1	6,1	6,1	41,481	0	50,058	308680	23	4	A0A131Y2X7;A0A0K8RNC4	A0A131Y2X7;A0A0K8RNC4		Putative metallopeptidase OS=Ixodes ricinus OX=34613 PE=2 SV=1;Putative tpa exp: metallopeptidase OS=Ixodes ricinus OX=34613 PE=2 SV=1
805	NaN	15.7731	16.1359	15.9545	2	2	2	5	5	5	65,594	0	12,411	398380	31	7	V5H8C4;V5HBY5;E5D589	V5H8C4;V5HBY5;E5D589		EGF-like domain-containing protein OS=Ixodes ricinus OX=34613 PE=2 SV=1;EGF-like domain-containing protein (Fragment) OS=Ixodes ricinus OX=34613 PE=2 SV=1;Ir86-1 protein OS=Ixodes ricinus OX=34613 PE=2 SV=1
818	NaN	16.4106	15.4889	15.9497	3	3	3	13	13	13	23,372	0	25,81	376610	11	7	V5HBI1	V5HBI1		Putative secreted protein (Fragment) OS=Ixodes ricinus OX=34613 PE=2 SV=1
122	15.3875	15.7173	16.1738	15.9455	3	3	3	15,3	15,3	15,3	30,678	0	42,555	497570	9	11	A0A0K8R7T4;V5H4R1	A0A0K8R7T4		Putative alternative splicing factor srp55/b52/srp75 rrm superfamily OS=Ixodes ricinus OX=34613 PE=2 SV=1
437	15.8913	15.9396	NaN	15.9396	1	1	1	6,6	6,6	6,6	42,052	0	15,557	205610	15	3	A0A131XXF0;A0A6B0V9K8;A0A6B0VDC0	A0A131XXF0;A0A6B0V9K8;A0A6B0VDC0		Endophilin-A OS=Ixodes ricinus OX=34613 PE=2 SV=1;Endophilin-A OS=Ixodes ricinus OX=34613 PE=3 SV=1;Endophilin-A OS=Ixodes ricinus OX=34613 PE=3 SV=1
314	NaN	16.3248	15.5385	15.9317	1	1	1	2,2	2,2	2,2	59,21	0	26,839	314670	31	4	A0A131Y524;A0A0K8RMA6	A0A131Y524;A0A0K8RMA6		T-complex protein 1 subunit alpha OS=Ixodes ricinus OX=34613 PE=2 SV=1;T-complex protein 1 subunit alpha OS=Ixodes ricinus OX=34613 PE=2 SV=1
220	NaN	16.0767	15.7734	15.9251	2	2	2	19,7	19,7	19,7	8,4247	0	18,323	347810	5	6	A0A0K8REU8	A0A0K8REU8		Putative cytochrome c oxidase subunit vic OS=Ixodes ricinus OX=34613 PE=2 SV=1
580	16.0115	16.8376	15.0102	15.9239	1	1	1	8,5	8,5	8,5	14,584	0	44,92	457100	10	5	A0A131Y9S6	A0A131Y9S6		Putative programmed cell death protein OS=Ixodes ricinus OX=34613 PE=2 SV=1
287	14.3328	15.9428	15.8984	15.9206	1	1	1	4,6	4,6	4,6	27,22	0	25,431	318630	17	5	A0A131XXZ2;A0A131Y0F3;A0A0K8RK36	A0A131XXZ2;A0A131Y0F3;A0A0K8RK36		Putative g protein (Fragment) OS=Ixodes ricinus OX=34613 PE=2 SV=1;Putative g protein OS=Ixodes ricinus OX=34613 PE=2 SV=1;Putative g protein OS=Ixodes ricinus OX=34613 PE=2 SV=1
480	NaN	16.0572	15.78	15.9186	2	2	2	8,9	8,9	8,9	33,352	0	22,831	403640	16	6	A0A131Y2Y6;V5GYX4;A0A131Y2H6;A0A131Y186;V5H963;A0A131Y305;V5IFD0;V5HPA9;A0A131Y4X3;A0A131Y149;A0A090XEG3	A0A131Y2Y6;V5GYX4;A0A131Y2H6;A0A131Y186;V5H963;A0A131Y305;V5IFD0;V5HPA9;A0A131Y4X3;A0A131Y149;A0A090XEG3		Putative quinone oxidoreductase (Fragment) OS=Ixodes ricinus OX=34613 PE=2 SV=1;Putative quinone oxidoreductase OS=Ixodes ricinus OX=34613 PE=2 SV=1;Putative quinone oxidoreductase OS=Ixodes ricinus OX=34613 PE=2 SV=1;Putative quinone oxidoreductase OS=Ixo
398	15.9712	16.3066	15.5281	15.9173	1	1	1	4,7	4,7	4,7	30,005	0	36,976	428980	10	6	A0A131XTE9	A0A131XTE9		Proteasome assembly chaperone 1 OS=Ixodes ricinus OX=34613 PE=2 SV=1
80	16.7529	16.2677	15.5622	15.915	2	2	2	10,7	10,7	10,7	17,027	0	14,248	491150	8	7	A0A131Y676;A0A0K8R3N0	A0A131Y676;A0A0K8R3N0		Putative salivary selenoprotein OS=Ixodes ricinus OX=34613 PE=2 SV=1;Putative salivary selenoprotein OS=Ixodes ricinus OX=34613 PE=2 SV=1
320	NaN	16.056	15.772	15.914	4	4	4	20,1	20,1	20,1	46,605	0	33,247	395420	21	8	A0A0K8RMJ6;A0A131Y119	A0A0K8RMJ6;A0A131Y119		Putative ribosomal protein OS=Ixodes ricinus OX=34613 GN=rpl4 PE=2 SV=1;Putative ribosomal protein OS=Ixodes ricinus OX=34613 PE=2 SV=1
776	15.826	15.8837	15.9417	15.9127	1	1	1	8,9	8,9	8,9	33,422	0	34,752	229680	21	4	V5H0M0	V5H0M0		Methylthioribose-1-phosphate isomerase OS=Ixodes ricinus OX=34613 PE=2 SV=1
256	13.3925	15.7051	16.1124	15.9087	1	1	1	3,1	3,1	3,1	61,245	0,0012594	6,8921	246730	31	4	A0A0K8RHP2;A0A147BSA6	A0A0K8RHP2;A0A147BSA6		Putative epoxide hydrolase 1 like protein OS=Ixodes ricinus OX=34613 PE=2 SV=1;Putative epoxide hydrolase 1 OS=Ixodes ricinus OX=34613 PE=3 SV=1
387	NaN	16.0074	15.7969	15.9021	2	2	2	7,9	7,9	7,9	59,463	0	41,097	344870	29	5	A0A131XP82;V5HTS3	A0A131XP82;V5HTS3		Formimidoyltransferase-cyclodeaminase OS=Ixodes ricinus OX=34613 PE=2 SV=1;Formimidoyltransferase-cyclodeaminase OS=Ixodes ricinus OX=34613 PE=2 SV=1
337	13.2479	15.61	16.17	15.89	3	3	3	9,8	9,8	9,8	52,368	0	22,376	435440	22	9	A0A0K8RNL4;A0A147BVF8;A0A131Y3N1;A0A090XF78	A0A0K8RNL4;A0A147BVF8;A0A131Y3N1;A0A090XF78		Putative d-3-phosphoglycerate dehydrogen (Fragment) OS=Ixodes ricinus OX=34613 PE=2 SV=1;D-3-phosphoglycerate dehydrogenase OS=Ixodes ricinus OX=34613 PE=3 SV=1;D-3-phosphoglycerate dehydrogenase OS=Ixodes ricinus OX=34613 PE=2 SV=1;Putative d-3-phosphogly
691	15.7141	15.8087	15.9601	15.8844	2	2	2	1,7	1,7	1,7	279,71	0	53,125	400080	135	7	A0A6B0VH70;A0A131Y5U1;A0A147BG35	A0A6B0VH70;A0A131Y5U1;A0A147BG35		Putative hemolectin (Fragment) OS=Ixodes ricinus OX=34613 PE=3 SV=1;Putative mucin-5ac OS=Ixodes ricinus OX=34613 PE=2 SV=1;Putative hemolectin (Fragment) OS=Ixodes ricinus OX=34613 PE=3 SV=1
361	15.85	15.8635	NaN	15.8635	1	1	1	26,1	26,1	26,1	7,6962	0	8,4302	240960	2	5	A0A0K8RQA7;V5IEI6;A0A131Y929	A0A0K8RQA7;V5IEI6;A0A131Y929		Putative secreted protein (Fragment) OS=Ixodes ricinus OX=34613 PE=2 SV=1;Secreted protein OS=Ixodes ricinus OX=34613 PE=2 SV=1;Putative secreted protein OS=Ixodes ricinus OX=34613 PE=2 SV=1
136	16.4861	15.7228	15.9744	15.8486	2	2	2	17,5	17,5	17,5	19,721	0	35,199	787770	8	12	V5HVJ7;A0A0K8R904	V5HVJ7;A0A0K8R904		Putative small heat shock protein ii (Fragment) OS=Ixodes ricinus OX=34613 PE=2 SV=1;Putative secreted salivary gland peptide OS=Ixodes ricinus OX=34613 PE=2 SV=1
191	NaN	15.8202	15.8725	15.8464	4	4	4	15,2	15,2	15,2	45,007	0	40,756	561300	27	10	A0A131XUN1;A0A131XU72;A0A0K8RCN5	A0A131XUN1;A0A131XU72;A0A0K8RCN5		Putative hydroxysteroid dehydrogenase-like protein 2 OS=Ixodes ricinus OX=34613 PE=2 SV=1;Putative hydroxysteroid dehydrogenase-like protein 2 OS=Ixodes ricinus OX=34613 PE=2 SV=1;Putative hydroxysteroid dehydrogenase-like protein 2 OS=Ixodes ricinus OX=34
506	NaN	15.7311	15.9567	15.8439	1	1	1	5,6	5,6	5,6	34,944	0,001233	6,6488	282610	15	4	V5HDU5;A0A131Y370	V5HDU5;A0A131Y370		Glycine N-methyltransferase OS=Ixodes ricinus OX=34613 PE=2 SV=1;Glycine N-methyltransferase OS=Ixodes ricinus OX=34613 PE=2 SV=1
539	16.3705	15.6858	15.9893	15.8375	4	4	4	49,2	49,2	49,2	13,74	0	39,104	616560	7	13	V5HEK8;A1EA99;A0A131Y5I7;V5HZN7	V5HEK8;A1EA99;A0A131Y5I7;V5HZN7		Putative ml domain protein (Fragment) OS=Ixodes ricinus OX=34613 PE=2 SV=1;Mite group 2 allergen-like Ixo r 2 OS=Ixodes ricinus OX=34613 PE=2 SV=1;Putative ml domain protein OS=Ixodes ricinus OX=34613 PE=2 SV=1;Putative ml domain protein (Fragment) OS=Ixod
376	16.6899	15.5535	16.097	15.8253	2	2	2	25,6	25,6	25,6	17,245	0	16,489	592570	10	10	A0A0K8RRF0;A0A131Y9F5;A0A0K8RAS3	A0A0K8RRF0;A0A131Y9F5;A0A0K8RAS3		4a-hydroxytetrahydrobiopterin dehydratase (Fragment) OS=Ixodes ricinus OX=34613 PE=2 SV=1;4a-hydroxytetrahydrobiopterin dehydratase OS=Ixodes ricinus OX=34613 PE=2 SV=1;4a-hydroxytetrahydrobiopterin dehydratase OS=Ixodes ricinus OX=34613 PE=2 SV=1
800	16.2408	16.3986	15.2509	15.8248	5	5	5	17	17	17	45,469	0	34,26	581330	20	13	V5H6M7;A0A131YBF3	V5H6M7;A0A131YBF3		Putative secreted protein OS=Ixodes ricinus OX=34613 PE=2 SV=1;Putative secreted protein (Fragment) OS=Ixodes ricinus OX=34613 PE=2 SV=1
867	16.2759	16.2927	15.3549	15.8238	3	3	3	41	41	41	13,209	0	58,833	502010	7	8	V5HRF9;A0A131Y3U3;A0A286XEZ0;A0A286XQS2;A0A286XE33;H0VVM0	V5HRF9;A0A131Y3U3		Putative camp-regulated phosphoprotein 19 OS=Ixodes ricinus OX=34613 PE=2 SV=1;Putative regulator of atp-sensitive k+ channels (Fragment) OS=Ixodes ricinus OX=34613 PE=2 SV=1
30	16.1008	16.1245	15.5063	15.8154	3	3	3	16,8	16,8	16,8	21,794	0	31,388	619620	12	10	A0A090XB89;A0A131Y1Y1;V5H878;A0A131Y1M8;A0A090X7T1	A0A090XB89;A0A131Y1Y1;V5H878;A0A131Y1M8		Putative conserved zn-finger protein OS=Ixodes ricinus OX=34613 PE=2 SV=1;Zinc finger Ran-binding domain-containing protein 2 OS=Ixodes ricinus OX=34613 PE=2 SV=1;Zinc finger Ran-binding domain-containing protein 2 OS=Ixodes ricinus OX=34613 PE=2 SV=1;Zinc
844	15.0979	15.7135	15.8931	15.8033	3	3	1	16,1	16,1	7,9	35,895	0	25,507	422030	19	8	V5HIM2;V5ICL5;A0A131XWV4;A0A6B0V9I2	V5HIM2;V5ICL5;A0A131XWV4;A0A6B0V9I2		BPTI/Kunitz inhibitor domain-containing protein (Fragment) OS=Ixodes ricinus OX=34613 PE=2 SV=1;BPTI/Kunitz inhibitor domain-containing protein OS=Ixodes ricinus OX=34613 PE=2 SV=1;Putative serine proteinase inhibitor (Fragment) OS=Ixodes ricinus OX=34613
265	16.8148	15.766	15.833	15.7995	1	1	1	16,3	16,3	16,3	11,527	0	10,499	675420	9	10	A0A0K8RKK9;A0A131Y205;A0A0K8RI96	A0A0K8RKK9;A0A131Y205;A0A0K8RI96		Putative glutaredoxin OS=Ixodes ricinus OX=34613 PE=2 SV=1;Putative glutaredoxin (Fragment) OS=Ixodes ricinus OX=34613 PE=2 SV=1;Putative glutaredoxin OS=Ixodes ricinus OX=34613 PE=2 SV=1
478	14.3139	15.5826	16.0007	15.7917	4	4	3	13,2	13,2	11	59,69	0	51,183	583780	25	14	A0A131Y139;V5HJH7;V5IJZ0;A0A131Y1B8	A0A131Y139;V5HJH7;V5IJZ0		Carboxylic ester hydrolase OS=Ixodes ricinus OX=34613 PE=2 SV=1;Putative acetylcholinesterase/butyrylcholinesterase (Fragment) OS=Ixodes ricinus OX=34613 PE=2 SV=1;Carboxylic ester hydrolase OS=Ixodes ricinus OX=34613 PE=2 SV=1
681	16.5707	15.95	15.6247	15.7873	4	4	3	6,9	6,9	5,1	126,35	0	55,087	862360	58	15	A0A6B0VEP9;A0A0K8RE48	A0A6B0VEP9;A0A0K8RE48		Putative saposin OS=Ixodes ricinus OX=34613 PE=4 SV=1;Putative prosaposin OS=Ixodes ricinus OX=34613 PE=2 SV=1
121	NaN	15.6012	15.9652	15.7832	2	2	2	12,7	12,7	12,7	25,768	0	13,291	170610	10	3	A0A0K8R7S4	A0A0K8R7S4		Putative troponin i OS=Ixodes ricinus OX=34613 PE=2 SV=1
404	15.5972	15.9252	15.6405	15.7829	3	3	3	24,1	24,1	24,1	22,872	0	23,046	764910	13	16	A0A131XUG2	A0A131XUG2		Putative heat shock protein OS=Ixodes ricinus OX=34613 PE=2 SV=1
510	15.8349	15.7828	NaN	15.7828	1	1	1	1	1	1	111,42	0	7,4444	233230	37	4	V5H926;V5H8L8;A0A131Y3D6	V5H926;V5H8L8;A0A131Y3D6		Dystroglycan 1 (Fragment) OS=Ixodes ricinus OX=34613 PE=2 SV=1;Dystroglycan 1 OS=Ixodes ricinus OX=34613 PE=2 SV=1;Dystroglycan 1 OS=Ixodes ricinus OX=34613 PE=2 SV=1
829	NaN	15.5875	15.9772	15.7823	7	1	1	24,6	7,7	7,7	37,476	0	13,093	251270	16	4	V5HDT5	V5HDT5		Putative cathepsin b OS=Ixodes ricinus OX=34613 PE=2 SV=1
28	15.4387	NaN	15.7758	15.7758	3	3	3	7,6	7,6	7,6	81,648	0	24,047	197270	41	5	A0A131XXJ8;A0A090XB14;A0A147BV52;V5IFC9	A0A131XXJ8;A0A090XB14;A0A147BV52		Putative sorbin and sh3 domain-containing protein (Fragment) OS=Ixodes ricinus OX=34613 PE=2 SV=1;Putative sorbin and sh3 domain-containing protein (Fragment) OS=Ixodes ricinus OX=34613 PE=2 SV=1;Putative sorbin and sh3 domain-containing protein (Fragment)
311	16.3922	NaN	15.7717	15.7717	2	2	2	36,5	36,5	36,5	8,3956	0	11,066	183230	4	3	A0A131Y723;A0A0K8RLX2	A0A131Y723;A0A0K8RLX2		Putative secreted salivary gland peptide OS=Ixodes ricinus OX=34613 PE=2 SV=1;Putative secreted salivary gland peptide OS=Ixodes ricinus OX=34613 PE=2 SV=1
536	15.4392	15.6612	15.8668	15.764	2	2	2	11,3	11,3	11,3	35,378	0	31,202	589960	24	10	A0A6B0V7C0;A0A131Y5B8;V5GH41	A0A6B0V7C0;A0A131Y5B8;V5GH41		Putative conserved secreted protein (Fragment) OS=Ixodes ricinus OX=34613 PE=4 SV=1;Putative secreted protein (Fragment) OS=Ixodes ricinus OX=34613 PE=2 SV=1;Putative secreted protein OS=Ixodes ricinus OX=34613 PE=2 SV=1
842	14.4411	15.671	15.85	15.7605	7	1	0	13,3	4,6	0	50,417	0	7,2721	165940	23	3	V5HHT1	V5HHT1		Putative neural cell adhesion molecule l1 (Fragment) OS=Ixodes ricinus OX=34613 PE=2 SV=1
22	15.2666	15.423	16.095	15.759	2	2	2	15,9	15,9	15,9	26,357	0	27,392	273200	9	5	A0A090XAP8;A0A0K8R7V5;A0A6B0V803	A0A090XAP8;A0A0K8R7V5;A0A6B0V803		Putative leucine-rich acidic nuclear protein OS=Ixodes ricinus OX=34613 PE=2 SV=1;Putative leucine-rich acidic nuclear protein OS=Ixodes ricinus OX=34613 PE=2 SV=1;Putative leucine-rich acidic nuclear protein (Fragment) OS=Ixodes ricinus OX=34613 PE=3 SV=1
399	13.8184	15.4754	16.0222	15.7488	4	4	4	15,1	15,1	15,1	45,581	0	40,416	524710	23	12	A0A131XZT3;A0A131XTI5;A0A0K8RCN0;A0A090XDX8	A0A131XZT3;A0A131XTI5;A0A0K8RCN0		Putative synaptic vesicle membrane protein vat-1 log-like isoform x1 OS=Ixodes ricinus OX=34613 PE=2 SV=1;Putative synaptic vesicle membrane protein vat-1 log-like isoform x1 OS=Ixodes ricinus OX=34613 PE=2 SV=1;Putative quinone oxidoreductase OS=Ixodes ri
445	NaN	15.717	15.7688	15.7429	5	5	5	17,6	17,6	17,6	37,365	0	44,705	482240	13	11	A0A131XY76	A0A131XY76		Putative g-protein beta subunit OS=Ixodes ricinus OX=34613 PE=2 SV=1
768	16.1397	16.0224	15.4572	15.7398	4	4	4	49,6	49,6	49,6	14,742	0	59,854	707410	7	15	V5HKA9;V5HEP7;V5GZB1;V5H899;V5HPT2	V5HKA9;V5HEP7;V5GZB1;V5H899		Putative secreted protein OS=Ixodes ricinus OX=34613 PE=2 SV=1;Putative secreted protein OS=Ixodes ricinus OX=34613 PE=2 SV=1;Putative secreted protein OS=Ixodes ricinus OX=34613 PE=2 SV=1;Putative secreted protein OS=Ixodes ricinus OX=34613 PE=2 SV=1
355	NaN	15.7125	15.7112	15.7119	1	1	1	18,9	18,9	18,9	10,118	0	10,947	191260	2	3	V5H893;A0A0K8RPT1	V5H893;A0A0K8RPT1		Putative inositol monophosphatase OS=Ixodes ricinus OX=34613 PE=2 SV=1;Inositol-1-monophosphatase (Fragment) OS=Ixodes ricinus OX=34613 PE=2 SV=1
40	NaN	15.2985	16.103	15.7007	4	4	2	5,1	5,1	2,2	71,731	0	31,452	506290	38	14	A0A090XC75	A0A090XC75		vesicle-fusing ATPase (Fragment) OS=Ixodes ricinus OX=34613 PE=2 SV=1
917	15.8352	15.6978	15.701	15.6994	3	3	3	8,9	8,9	8,9	55,565	0	24,914	466060	29	9	V5IJN1	V5IJN1		Putative hydrolytic enzyme of the alpha/beta hydrolase fold (Fragment) OS=Ixodes ricinus OX=34613 PE=2 SV=1
132	NaN	15.0807	16.3121	15.6964	3	3	3	4,7	4,7	4,7	84,235	0	26,706	366410	33	6	A0A0K8R8N9	A0A0K8R8N9		Heat shock protein 83 OS=Ixodes ricinus OX=34613 PE=2 SV=1
894	15.7968	15.7705	15.6119	15.6912	2	2	2	10,7	10,7	10,7	13,773	0	45,413	429080	2	8	V5I512	V5I512		Translation machinery-associated protein 7 homolog OS=Ixodes ricinus OX=34613 PE=2 SV=1
102	15.9328	16.0586	15.2991	15.6788	5	5	5	56	56	56	10,651	0	117,57	998100	5	20	A0A0K8R660	A0A0K8R660		Mitochondrial import inner membrane translocase subunit OS=Ixodes ricinus OX=34613 PE=2 SV=1
184	16.2249	15.6773	NaN	15.6773	1	1	1	14,3	14,3	14,3	13,771	0	36,228	264570	7	4	A0A0K8RCE5	A0A0K8RCE5		Putative ribosomal protein l55 OS=Ixodes ricinus OX=34613 PE=2 SV=1
156	15.0841	15.7892	15.5621	15.6756	1	1	1	13	13	13	12,295	0	8,3935	303510	7	6	V5HQY1;A0A0K8RAB2	V5HQY1;A0A0K8RAB2		Putative 40s ribosomal protein s19 OS=Ixodes ricinus OX=34613 PE=2 SV=1;Putative ribosomal protein s19 OS=Ixodes ricinus OX=34613 PE=2 SV=1
859	15.4464	16.0454	15.2993	15.6723	1	1	1	6,2	6,2	6,2	30,048	0	27,272	347860	9	6	V5IK76;V5HP18	V5IK76;V5HP18		Putative fanconi anemia complementation group d2 OS=Ixodes ricinus OX=34613 PE=2 SV=1;Putative fanconi anemia complementation group d2 OS=Ixodes ricinus OX=34613 PE=2 SV=1
139	16.0117	NaN	15.6633	15.6633	10	1	1	72,3	12,4	12,4	19,629	0	7,6854	132260	9	2	A0A0K8R996;A0A131Y5P8;A0A131YAT5	A0A0K8R996;A0A131Y5P8;A0A131YAT5		Putative heat shock-related protein OS=Ixodes ricinus OX=34613 PE=2 SV=1;Putative heat shock-related protein OS=Ixodes ricinus OX=34613 PE=2 SV=1;Putative heat shock-related protein OS=Ixodes ricinus OX=34613 PE=2 SV=1
358	14.4415	17.015	14.3003	15.6576	1	1	1	12,4	12,4	12,4	23,239	0	28,728	715630	6	11	A0A0K8RPW2	A0A0K8RPW2		Putative glycine rich protein (Fragment) OS=Ixodes ricinus OX=34613 PE=2 SV=1
549	15.4741	15.9046	15.41	15.6573	2	2	2	29,3	29,3	29,3	16,731	0	14,774	386650	9	8	A0A131Y665;A0A131Y2S6;V5IF35	A0A131Y665;A0A131Y2S6;V5IF35		Putative molecular chaperone prefoldin subunit 2 OS=Ixodes ricinus OX=34613 PE=2 SV=1;Putative molecular chaperone prefoldin subunit 2 (Fragment) OS=Ixodes ricinus OX=34613 PE=2 SV=1;Uncharacterized protein OS=Ixodes ricinus OX=34613 PE=2 SV=1
168	NaN	15.5956	15.7186	15.6571	5	5	5	18,4	18,4	18,4	51,656	0	35,151	299810	22	9	A0A0K8RB95;V5HHP3	A0A0K8RB95;V5HHP3		Acetyl-CoA hydrolase OS=Ixodes ricinus OX=34613 PE=2 SV=1;Acetyl-CoA hydrolase (Fragment) OS=Ixodes ricinus OX=34613 PE=2 SV=1
43	16.6491	16.2371	15.0759	15.6565	1	1	1	5,4	5,4	5,4	36,884	0	8,5205	426630	7	5	A0A090XCP3;A0A6B0VEC6;A0A147BS09;A0A131XMS0	A0A090XCP3;A0A6B0VEC6;A0A147BS09;A0A131XMS0		Putative conserved plasma membrane protein (Fragment) OS=Ixodes ricinus OX=34613 PE=2 SV=1;DUF4203 domain-containing protein OS=Ixodes ricinus OX=34613 PE=4 SV=1;DUF4203 domain-containing protein (Fragment) OS=Ixodes ricinus OX=34613 PE=4 SV=1;Putative con
158	16.193	15.6203	15.6726	15.6465	3	3	3	27,4	27,4	27,4	21,007	0	59,014	448970	12	9	A0A0K8RAJ7;A0A131XWU6	A0A0K8RAJ7;A0A131XWU6		Transgelin OS=Ixodes ricinus OX=34613 PE=2 SV=1;Transgelin OS=Ixodes ricinus OX=34613 PE=2 SV=1
39	14.4769	15.8463	15.4342	15.6402	2	2	2	4	4	4	62,588	0	28,633	363450	26	7	A0A131XQI6;A0A090XC63	A0A131XQI6;A0A090XC63		Moesin/ezrin/radixin homolog 1 (Fragment) OS=Ixodes ricinus OX=34613 PE=2 SV=1;Moesin/ezrin/radixin homolog 1 OS=Ixodes ricinus OX=34613 PE=2 SV=1
895	NaN	15.7532	15.5268	15.64	4	4	4	8,2	8,2	8,2	76,795	0	32,424	231740	40	6	V5I554	V5I554		GMP synthase (glutamine-hydrolyzing) (Fragment) OS=Ixodes ricinus OX=34613 PE=2 SV=1
257	NaN	15.5463	15.7195	15.6329	2	2	2	6	6	6	61,048	0	25,034	314780	32	6	A0A131Y078;A0A0K8RHR7	A0A131Y078;A0A0K8RHR7		T-complex protein 1 subunit gamma OS=Ixodes ricinus OX=34613 PE=2 SV=1;T-complex protein 1 subunit gamma OS=Ixodes ricinus OX=34613 PE=2 SV=1
327	NaN	15.8358	15.4265	15.6311	1	1	1	14,2	14,2	14,2	11,978	0	27,09	127960	7	2	V5GXB2;A0A131YBJ3;V5HCJ3;A0A0K8RR45;A0A0K8RN66	V5GXB2;A0A131YBJ3;V5HCJ3;A0A0K8RR45;A0A0K8RN66		Putative f1f0-type atp synthase subunit g (Fragment) OS=Ixodes ricinus OX=34613 PE=2 SV=1;Putative h+ transporting atp synthase subunit g mori h+ transporting atp synthase subunit g (Fragment) OS=Ixodes ricinus OX=34613 PE=2 SV=1;Putative f1f0-type atp syn
323	16.4087	16.4377	14.8064	15.6221	1	1	1	13,6	13,6	13,6	14,892	0	16,064	336860	6	4	A0A0K8RMP7;V5HYG3;A0A147BWH0;A0A131Y245	A0A0K8RMP7;V5HYG3;A0A147BWH0;A0A131Y245		Putative large ggy 1 (Fragment) OS=Ixodes ricinus OX=34613 PE=2 SV=1;Putative tata-binding protein-associated factor 2n OS=Ixodes ricinus OX=34613 PE=2 SV=1;Putative metacaspase-1 (Fragment) OS=Ixodes ricinus OX=34613 PE=4 SV=1;Putative cuticular protein O
495	NaN	15.5169	15.7269	15.6219	7	7	7	22	22	22	67,315	0	73,204	404330	31	12	A0A131Y234;A0A0K8R9U7	A0A131Y234;A0A0K8R9U7		Putative transketolase OS=Ixodes ricinus OX=34613 PE=2 SV=1;Putative transketolase OS=Ixodes ricinus OX=34613 PE=2 SV=1
763	NaN	15.6283	15.5961	15.6122	1	1	1	5,1	5,1	5,1	42,183	0	8,3531	238580	19	4	V5GX84;V5H217	V5GX84;V5H217		beta-N-acetylhexosaminidase (Fragment) OS=Ixodes ricinus OX=34613 PE=2 SV=1;Beta-hexosaminidase OS=Ixodes ricinus OX=34613 PE=2 SV=1
915	16.2427	15.926	15.2942	15.6101	4	4	4	27	27	27	19,309	0	24,963	694800	7	13	V5IJF2	V5IJF2		Secreted protein (Fragment) OS=Ixodes ricinus OX=34613 PE=2 SV=1
354	14.4556	15.6585	15.5399	15.5992	2	2	2	9,4	9,4	9,4	35,697	0	16,979	250380	12	5	A0A0K8RPP2;V5HR98;V5ICX9	A0A0K8RPP2;V5HR98;V5ICX9		Putative collagen alpha chain type iv (Fragment) OS=Ixodes ricinus OX=34613 PE=2 SV=1;Putative collagen alpha-2iv chain (Fragment) OS=Ixodes ricinus OX=34613 PE=2 SV=1;Putative collagen alpha-2iv chain OS=Ixodes ricinus OX=34613 PE=2 SV=1
828	15.9672	15.7721	15.4192	15.5956	5	5	5	29,7	29,7	29,7	29,899	0	74,299	897320	13	21	V5HDF2;V5IIN4;V5HYI2;V5I225;A0A090X8S8	V5HDF2;V5IIN4;V5HYI2;V5I225;A0A090X8S8		Putative z band alternatively spliced pdz-motif protein 66 (Fragment) OS=Ixodes ricinus OX=34613 PE=2 SV=1;Putative z band alternatively spliced pdz-motif protein 66 OS=Ixodes ricinus OX=34613 PE=2 SV=1;Putative z band alternatively spliced pdz-motif prote
432	NaN	15.9642	15.2046	15.5844	4	4	4	1,5	1,5	1,5	634,58	0	46,229	457230	325	10	V5HG79;A0A131XX60	V5HG79;A0A131XX60		Putative short stop (Fragment) OS=Ixodes ricinus OX=34613 PE=2 SV=1;Putative microtubule-actin cross-linking factor 1 isoform x9 (Fragment) OS=Ixodes ricinus OX=34613 PE=2 SV=1
919	16.2057	15.5457	15.6194	15.5825	3	3	1	30,6	30,6	15,3	10,587	0	56,377	453710	5	9	W8JJG5	W8JJG5		Putative serine proteinase inhibitor (Fragment) OS=Ixodes ricinus OX=34613 PE=3 SV=1
124	NaN	15.6309	15.5267	15.5788	1	1	1	5,4	5,4	5,4	25,343	0	11,149	184070	12	3	A0A0K8R801;A0A0K8R7Z7	A0A0K8R801;A0A0K8R7Z7		Putative vacuolar h+-atpase v1 sector subunit e OS=Ixodes ricinus OX=34613 PE=2 SV=1;Putative vacuolar h+-atpase v1 sector subunit e OS=Ixodes ricinus OX=34613 PE=2 SV=1
25	16.1224	15.3919	15.7555	15.5737	1	1	1	17,5	17,5	17,5	12,129	0	8,3627	297670	4	5	V5I426;V5HM98;A0A0K8RBA1;A0A0K8RA73;A0A0K8R9C4;A0A147BV71;A0A131Y7Z7;A0A6B0UZB8;A0A0K8R8W9;A0A090XAV6	V5I426;V5HM98;A0A0K8RBA1;A0A0K8RA73;A0A0K8R9C4;A0A147BV71;A0A131Y7Z7;A0A6B0UZB8;A0A0K8R8W9;A0A090XAV6		Putative thyropin (Fragment) OS=Ixodes ricinus OX=34613 PE=2 SV=1;Putative thyropin (Fragment) OS=Ixodes ricinus OX=34613 PE=2 SV=1;Putative two thyropin domains protein OS=Ixodes ricinus OX=34613 PE=2 SV=1;Putative two thyropin domains protein OS=Ixodes r
462	NaN	15.455	15.689	15.572	1	1	1	4,2	4,2	4,2	42,824	0	20,615	211180	19	4	V5HAN6;A0A131XZZ7	V5HAN6;A0A131XZZ7		Galactokinase OS=Ixodes ricinus OX=34613 PE=2 SV=1;Putative galactokinase OS=Ixodes ricinus OX=34613 PE=2 SV=1
879	NaN	15.2961	15.8456	15.5708	2	1	1	29	18,7	18,7	11,408	0	10,371	232910	5	4	V5HZW1	V5HZW1		Putative chymotrypsin inhibitor OS=Ixodes ricinus OX=34613 PE=2 SV=1
761	NaN	16.3682	14.7669	15.5675	1	1	1	1,4	1,4	1,4	131,42	0,0045977	6,0559	176750	49	3	V5GWK8	V5GWK8		Eukaryotic translation initiation factor 3 subunit A OS=Ixodes ricinus OX=34613 PE=2 SV=1
620	15.5719	15.5622	NaN	15.5622	1	1	1	9	9	9	22,481	0,0035928	6,3595	158630	7	3	A0A147BTW0	A0A147BTW0		39S ribosomal protein L50, mitochondrial (Fragment) OS=Ixodes ricinus OX=34613 PE=3 SV=1
194	NaN	15.6302	15.4888	15.5595	1	1	1	4,4	4,4	4,4	55,295	0	9,5413	121030	25	2	A0A131Y338;A0A0K8RCT9	A0A131Y338;A0A0K8RCT9		Vacuolar proton pump subunit B OS=Ixodes ricinus OX=34613 GN=v-ATPase PE=2 SV=1;Vacuolar proton pump subunit B OS=Ixodes ricinus OX=34613 PE=2 SV=1
21	NaN	15.949	15.1695	15.5592	1	1	1	10,1	10,1	10,1	21,305	0,0012422	6,7105	121370	14	2	A0A090XAP5;A0A0K8R837	A0A090XAP5;A0A0K8R837		Putative gdp-l-fucose synthetase OS=Ixodes ricinus OX=34613 PE=2 SV=1;GDP-L-fucose synthase OS=Ixodes ricinus OX=34613 PE=2 SV=1
756	14.8322	15.0486	16.0622	15.5554	3	3	3	11,6	11,6	11,6	42,106	0	31,089	348250	23	8	V5GM17	V5GM17		Putative secreted protein (Fragment) OS=Ixodes ricinus OX=34613 PE=2 SV=1
423	NaN	16.1977	14.8894	15.5435	4	4	3	3,7	3,7	3,1	182,34	0	58,534	369460	67	8	A0A131XWC5;V5II33;V5HRA1	A0A131XWC5;V5II33;V5HRA1		Putative eukaryotic translation initiation factor 4 gamma (Fragment) OS=Ixodes ricinus OX=34613 PE=2 SV=1;Putative eukaryotic translation initiation factor 4 gamma 3 (Fragment) OS=Ixodes ricinus OX=34613 PE=2 SV=1;Putative eukaryotic translation initiation
809	15.8771	NaN	15.5393	15.5393	2	2	2	5,2	5,2	5,2	61,236	0	12,691	272610	25	6	V5H983	V5H983		Phospholipase B-like OS=Ixodes ricinus OX=34613 PE=2 SV=1
577	NaN	15.4013	15.6717	15.5365	4	1	0	20,1	7,3	0	23,808	0,0079365	5,9525	118800	12	2	A0A131Y9C2;A0A090X8W5	A0A131Y9C2;A0A090X8W5		Putative secreted protein OS=Ixodes ricinus OX=34613 PE=2 SV=1;Putative sulfotransferase OS=Ixodes ricinus OX=34613 PE=2 SV=1
395	14.5739	NaN	15.5297	15.5297	2	1	1	33,8	13,5	13,5	8,0904	0,0035587	6,2879	141720	4	3	A0A131XSF6;V5HA15;V5H4S6;V5H4S0;Q7YWB5	A0A131XSF6;V5HA15;V5H4S6;V5H4S0;Q7YWB5		Putative serine proteinase inhibitor (Fragment) OS=Ixodes ricinus OX=34613 PE=2 SV=1;Putative serine proteinase inhibitor OS=Ixodes ricinus OX=34613 PE=2 SV=1;Putative tick til 9 (Fragment) OS=Ixodes ricinus OX=34613 PE=2 SV=1;Putative tick til 9 (Fragment
362	15.1963	16.0535	15.0044	15.529	1	1	1	10,4	10,4	10,4	18,332	0	8,0485	193620	7	4	A0A0K8RQB7;V5IIV0;A0A131Y782	A0A0K8RQB7;V5IIV0;A0A131Y782		Putative muscle lim protein isoform a isoform (Fragment) OS=Ixodes ricinus OX=34613 PE=2 SV=1;Putative muscle lim protein (Fragment) OS=Ixodes ricinus OX=34613 PE=2 SV=1;Putative muscle lim protein (Fragment) OS=Ixodes ricinus OX=34613 PE=2 SV=1
553	14.2097	15.9521	15.0981	15.5251	1	1	1	5	5	5	42,623	0	60,698	196410	17	5	A0A131Y6H4	A0A131Y6H4		Putative receptor-mediated endocytosis OS=Ixodes ricinus OX=34613 PE=2 SV=1
357	15.9961	15.5233	NaN	15.5233	2	2	2	12,8	12,8	12,8	36,016	0	22,055	368400	17	7	V5HHU8;V5HBW8;V5GWP6;A0A0K8RPU8;V5HMH9;V5GKN4;A0A0K8RF05	V5HHU8;V5HBW8;V5GWP6;A0A0K8RPU8;V5HMH9;V5GKN4;A0A0K8RF05		Uncharacterized protein OS=Ixodes ricinus OX=34613 PE=2 SV=1;Uncharacterized protein OS=Ixodes ricinus OX=34613 PE=2 SV=1;Uncharacterized protein OS=Ixodes ricinus OX=34613 PE=2 SV=1;Uncharacterized protein (Fragment) OS=Ixodes ricinus OX=34613 PE=2 SV=1;U
876	17.4872	15.407	15.6304	15.5187	2	2	2	23,5	23,5	23,5	14,578	0	17,981	666120	4	8	V5HXT3	V5HXT3		Putative cuticle protein 64 (Fragment) OS=Ixodes ricinus OX=34613 PE=2 SV=1
348	16.048	15.5669	15.4702	15.5186	2	2	2	22,3	22,3	22,3	16,819	0	18,498	375460	5	7	A0A0K8RP94;V5H5D6	A0A0K8RP94;V5H5D6		Putative u6 small nuclear rna associated (Fragment) OS=Ixodes ricinus OX=34613 PE=2 SV=1;Putative u6 small nuclear rna associated (Fragment) OS=Ixodes ricinus OX=34613 PE=2 SV=1
148	15.3664	15.7739	15.2431	15.5085	2	2	2	10,1	10,1	10,1	23,633	0	24,468	261880	12	6	A0A0K8R9U9	A0A0K8R9U9		Peptidyl-prolyl cis-trans isomerase OS=Ixodes ricinus OX=34613 PE=2 SV=1
92	15.2742	15.5219	15.4771	15.4995	4	4	4	16,3	16,3	16,3	52,114	0	31,415	317400	31	9	A0A0K8R4S2;A0A0K8R3S4;A0A131XU65	A0A0K8R4S2;A0A0K8R3S4;A0A131XU65		Protein disulfide-isomerase OS=Ixodes ricinus OX=34613 PE=2 SV=1;Protein disulfide-isomerase OS=Ixodes ricinus OX=34613 PE=2 SV=1;Protein disulfide-isomerase a3 (Fragment) OS=Ixodes ricinus OX=34613 PE=2 SV=1
238	NaN	15.5175	15.4718	15.4946	1	1	1	7	7	7	26,653	0	14,22	203660	19	4	A0A0K8RGF8;V5HIS1;A0A131XSL2	A0A0K8RGF8;V5HIS1;A0A131XSL2		Putative 40s ribosomal protein s3 OS=Ixodes ricinus OX=34613 PE=2 SV=1;Putative 40s ribosomal protein s3-a OS=Ixodes ricinus OX=34613 PE=2 SV=1;Putative 40s ribosomal protein s3 (Fragment) OS=Ixodes ricinus OX=34613 PE=2 SV=1
240	NaN	15.1691	15.8171	15.4931	1	1	1	7,1	7,1	7,1	21,06	0	8,5414	185100	10	3	A0A0K8RGM0	A0A0K8RGM0		Putative thimet oligopeptidase OS=Ixodes ricinus OX=34613 PE=2 SV=1
234	16.926	16.3009	14.6633	15.4821	3	3	3	35,9	35,9	35,9	23,47	0	33,168	621140	11	8	A0A0K8RG94;A0A6B0V3G3	A0A0K8RG94;A0A6B0V3G3		Putative nadh:ubiquinone oxidoreductase ndufs8/23 kDa subunit OS=Ixodes ricinus OX=34613 PE=2 SV=1;Putative ubiquinone oxidoreductase ndufs8/23 kDa subunit (Fragment) OS=Ixodes ricinus OX=34613 PE=3 SV=1
120	15.8118	16.1801	14.7602	15.4702	3	3	3	8,4	8,4	8,4	24,972	0	24,048	652540	12	12	A0A0K8R7Q8;A0A131XVE6;V5IEU0	A0A0K8R7Q8;A0A131XVE6;V5IEU0		Glucose derepression and pre-vacuolar endosome protein OS=Ixodes ricinus OX=34613 PE=2 SV=1;Putative glucose derepression and pre-vacuolar endosome protein OS=Ixodes ricinus OX=34613 PE=2 SV=1;Putative glucose derepression and pre-vacuolar endosome protein
544	15.4631	15.2621	15.6773	15.4697	1	1	1	1,6	1,6	1,6	84,112	0	8,8225	299080	26	6	A0A131Y5Z3;V5HU04	A0A131Y5Z3;V5HU04		Putative safb-like transcription modulator (Fragment) OS=Ixodes ricinus OX=34613 PE=2 SV=1;Putative safb-like transcription modulator (Fragment) OS=Ixodes ricinus OX=34613 PE=2 SV=1
448	NaN	15.7948	15.1247	15.4598	1	1	1	1,6	1,6	1,6	109,69	0	20,342	187300	48	3	V5HEC9;A0A131XYL0;V5HJY4	V5HEC9;A0A131XYL0;V5HJY4		oxoglutarate dehydrogenase (succinyl-transferring) (Fragment) OS=Ixodes ricinus OX=34613 PE=2 SV=1;oxoglutarate dehydrogenase (succinyl-transferring) (Fragment) OS=Ixodes ricinus OX=34613 PE=2 SV=1;oxoglutarate dehydrogenase (succinyl-transferring) (Fragme
508	15.1165	15.4378	15.461	15.4494	1	1	1	4,2	4,2	4,2	42,628	0	8,5608	255430	15	6	V5I505;A0A131Y3B2	V5I505;A0A131Y3B2		UV excision repair protein RAD23 OS=Ixodes ricinus OX=34613 PE=2 SV=1;UV excision repair protein RAD23 OS=Ixodes ricinus OX=34613 PE=2 SV=1
339	NaN	15.8448	15.0527	15.4487	1	1	1	3,4	3,4	3,4	83,089	0	15,176	185610	32	3	A0A6B0VEA2;A0A6B0VE99;A0A0K8RNQ3	A0A6B0VEA2;A0A6B0VE99;A0A0K8RNQ3		Choline transporter-like protein (Fragment) OS=Ixodes ricinus OX=34613 PE=3 SV=1;Choline transporter-like protein (Fragment) OS=Ixodes ricinus OX=34613 PE=3 SV=1;Putative choline transporter-like protein (Fragment) OS=Ixodes ricinus OX=34613 PE=2 SV=1
502	NaN	15.6067	15.2792	15.443	2	2	2	3,5	3,5	3,5	57,528	0	14,19	251720	33	6	A0A6B0VC67;A0A131Y2U2;V5IFA4	A0A6B0VC67;A0A131Y2U2;V5IFA4		Putative heteroproteinous nuclear ribonucleoprotein r rrm superfamily OS=Ixodes ricinus OX=34613 PE=4 SV=1;Putative heteroproteinous nuclear ribonucleoprotein r rrm superfamily (Fragment) OS=Ixodes ricinus OX=34613 PE=2 SV=1;Putative heteroproteinous nucle
336	15.937	15.2963	15.5857	15.441	2	2	2	55,2	55,2	55,2	8,1692	0	53,133	401450	4	8	A0A0K8RNJ8;A0A0K8RM48	A0A0K8RNJ8;A0A0K8RM48		Cytochrome b-c1 complex subunit 7 OS=Ixodes ricinus OX=34613 PE=2 SV=1;Putative tpa exp: ubiquinol cytochrome c reductase subunit qcr7 OS=Ixodes ricinus OX=34613 PE=2 SV=1
858	15.2624	15.7463	15.1265	15.4364	3	3	3	11,4	11,4	11,4	86,182	0	19,921	354720	47	7	V5HNY3;A0A131XWC3;A0A6B0VDC2	V5HNY3;A0A131XWC3		Putative neuroproteinsis (Fragment) OS=Ixodes ricinus OX=34613 PE=2 SV=1;Neuroproteinsis (Fragment) OS=Ixodes ricinus OX=34613 PE=2 SV=1
74	15.3141	15.436	NaN	15.436	2	2	2	24,7	24,7	24,7	18,267	0	12,087	198170	13	4	A0A0K8R380	A0A0K8R380		Putative head-elevated expression protein OS=Ixodes ricinus OX=34613 PE=2 SV=1
181	16.1372	15.4274	NaN	15.4274	3	3	3	63,8	63,8	63,8	12,725	0	41,174	481920	7	7	A0A0K8RC10;A0A131Y0P9;A0A131Y364;A0A6B0UZF0;A0A6B0UGI7;A0A147BV45;V5H5K3	A0A0K8RC10;A0A131Y0P9;A0A131Y364;A0A6B0UZF0		Putative myotrophin and similar OS=Ixodes ricinus OX=34613 PE=2 SV=1;Putative myotrophin (Fragment) OS=Ixodes ricinus OX=34613 PE=2 SV=1;Putative myotrophin (Fragment) OS=Ixodes ricinus OX=34613 PE=2 SV=1;Putative myotrophin (Fragment) OS=Ixodes ricinus OX
892	16.6471	15.6641	15.1566	15.4104	2	2	2	24,2	24,2	24,2	16,363	0	16,12	474350	7	8	V5I484	V5I484		Putative intracellular cholesterol transport (Fragment) OS=Ixodes ricinus OX=34613 PE=2 SV=1
608	NaN	15.4287	15.3809	15.4048	1	1	1	2	2	2	81,907	0	8,3702	150410	34	3	V5HF10;A0A147BHT3	V5HF10;A0A147BHT3		Putative vitronectin receptor alpha subunit (Fragment) OS=Ixodes ricinus OX=34613 PE=2 SV=1;Putative vitronectin receptor alpha subunit (Fragment) OS=Ixodes ricinus OX=34613 PE=3 SV=1
541	NaN	15.0213	15.7803	15.4008	1	1	1	6,3	6,3	6,3	30,583	0	19,937	222540	17	4	A0A131Y5S9	A0A131Y5S9		Putative salivary kunitz domain protein (Fragment) OS=Ixodes ricinus OX=34613 PE=2 SV=1
908	16.0055	16.1568	14.6394	15.3981	1	1	1	17,1	17,1	17,1	18,625	0	28,933	359090	8	6	V5IHV4	V5IHV4		Putative eukaryotic translation initiation factor 4e binding protein OS=Ixodes ricinus OX=34613 PE=2 SV=1
294	13.4799	15.3699	15.4114	15.3906	2	1	1	7,6	7,6	7,6	25,556	0,0045819	6,0257	168650	13	4	A0A0K8RKT7	A0A0K8RKT7		glutathione transferase OS=Ixodes ricinus OX=34613 PE=2 SV=1
801	16.8631	14.8301	15.9235	15.3768	3	2	2	26,3	16,1	16,1	20,728	0	16,002	695790	13	9	V5H7D9	V5H7D9		Putative muscle-specific protein OS=Ixodes ricinus OX=34613 PE=2 SV=1
533	14.7429	15.6535	15.0989	15.3762	3	3	3	10,3	10,3	10,3	61,708	0	74,703	408320	25	9	A0A131Y580;V5HQ56;V5HET9;A0A147BVE6	A0A131Y580;V5HQ56;V5HET9;A0A147BVE6		Dihydrolipoyllysine-residue succinyltransferase component of 2-oxoglutarate dehydrogenase complex, mitochondrial OS=Ixodes ricinus OX=34613 PE=2 SV=1;Dihydrolipoyllysine-residue succinyltransferase component of 2-oxoglutarate dehydrogenase complex, mitocho
903	15.8203	15.9225	14.8105	15.3665	2	2	2	11,3	11,3	11,3	41,657	0	46,59	397420	17	9	V5IES6;V5HF18	V5IES6;V5HF18		Putative peritrophic membrane chitin binding protein (Fragment) OS=Ixodes ricinus OX=34613 PE=2 SV=1;Putative peritrophic membrane chitin binding protein (Fragment) OS=Ixodes ricinus OX=34613 PE=2 SV=1
396	15.8128	15.9408	14.7585	15.3497	1	1	1	9,1	9,1	9,1	20,167	0	10,437	298700	9	6	V5HWN8;A0A131XSV3	V5HWN8;A0A131XSV3		Coiled-coil domain-containing protein (Fragment) OS=Ixodes ricinus OX=34613 PE=2 SV=1;Putative coiled-coil domain-containing protein OS=Ixodes ricinus OX=34613 PE=2 SV=1
563	15.0845	15.3389	NaN	15.3389	1	1	1	6,3	6,3	6,3	29,217	0	7,3282	88653	14	2	A0A131Y7V9;A0A6B0V6V3;V5H776;V5I3V4;A0A131Y9I9;A0A6B0VAT7	A0A131Y7V9;A0A6B0V6V3;V5H776;V5I3V4;A0A131Y9I9;A0A6B0VAT7		Putative secreted and surface protein (Fragment) OS=Ixodes ricinus OX=34613 PE=2 SV=1;Putative transforming growth factor-beta-induced protein ig-h3-like isoform x2 (Fragment) OS=Ixodes ricinus OX=34613 PE=4 SV=1;Putative secreted and surface protein (Frag
550	14.2856	NaN	15.3358	15.3358	1	1	1	16	16	16	19,101	0	54,043	136120	9	4	A0A131Y686	A0A131Y686		Putative glutathione s-transferase OS=Ixodes ricinus OX=34613 PE=2 SV=1
88	NaN	15.4596	15.2107	15.3352	1	1	1	4,1	4,1	4,1	47,18	0,0012285	6,6343	147330	21	3	A0A0K8R4G6	A0A0K8R4G6		Putative actin-related protein arp2/3 complex subunit arp3 OS=Ixodes ricinus OX=34613 PE=2 SV=1
839	NaN	14.8162	15.8529	15.3346	2	1	1	14,2	7,3	7,3	23,948	0,0012376	6,6864	170020	12	3	V5IJL8;V5HHC0	V5IJL8;V5HHC0		Putative secreted protein OS=Ixodes ricinus OX=34613 PE=2 SV=1;Putative secreted protein OS=Ixodes ricinus OX=34613 PE=2 SV=1
547	15.2711	15.7764	14.8629	15.3196	5	5	5	50,8	50,8	50,8	14,063	0	65,117	362020	7	10	A0A131Y7K5;A0A131Y623	A0A131Y7K5;A0A131Y623		Putative secreted protein (Fragment) OS=Ixodes ricinus OX=34613 PE=2 SV=1;Putative secreted protein (Fragment) OS=Ixodes ricinus OX=34613 PE=2 SV=1
880	15.2033	15.1894	15.4468	15.3181	2	2	2	6,5	6,5	6,5	67,084	0	18,58	233810	18	6	V5I060;V5IJ35	V5I060;V5IJ35		Putative transcription factor gata-5 (Fragment) OS=Ixodes ricinus OX=34613 PE=2 SV=1;Putative ccr4-not transcription complex OS=Ixodes ricinus OX=34613 PE=2 SV=1
546	15.4688	15.4217	15.2049	15.3133	1	1	1	2,6	2,6	2,6	50,117	0	14,063	238300	26	5	A0A131Y606	A0A131Y606		Putative mrna cleavage and polyadenylation factor i complex subunit rna15 OS=Ixodes ricinus OX=34613 PE=2 SV=1
208	15.7497	15.1967	15.4085	15.3026	2	2	2	40,9	40,9	40,9	10,226	0	12,049	327270	4	7	A0A0K8RE68;A0A090XFH5	A0A0K8RE68;A0A090XFH5		Putative acyl-coa-binding protein OS=Ixodes ricinus OX=34613 PE=2 SV=1;Putative acyl-coa-binding protein OS=Ixodes ricinus OX=34613 PE=2 SV=1
439	13.052	14.6301	15.9567	15.2934	4	4	4	11,1	11,1	11,1	43,802	0	28,338	411030	17	10	A0A131XXI3;A0A0K8R423;A0A6B0V6P9;V5HH57;A0A6B0V773;A0A6B0V7M3	A0A131XXI3;A0A0K8R423;A0A6B0V6P9;V5HH57;A0A6B0V773;A0A6B0V7M3		Putative splicing factor hnrnp-f OS=Ixodes ricinus OX=34613 PE=2 SV=1;Putative splicing factor hnrnp-f (Fragment) OS=Ixodes ricinus OX=34613 PE=2 SV=1;Putative splicing factor hnrnp-f OS=Ixodes ricinus OX=34613 PE=4 SV=1;Putative splicing factor hnrnp-f OS
232	15.9578	14.9262	15.6599	15.293	3	3	3	18,6	18,6	18,6	20,443	0	47,494	474650	6	11	A0A6B0UZE8;A0A131XZ58;A0A0K8RG37	A0A6B0UZE8;A0A131XZ58;A0A0K8RG37		superoxide dismutase (Fragment) OS=Ixodes ricinus OX=34613 PE=3 SV=1;Superoxide dismutase OS=Ixodes ricinus OX=34613 PE=2 SV=1;Superoxide dismutase OS=Ixodes ricinus OX=34613 PE=2 SV=1
748	NaN	15.1468	15.431	15.2889	1	1	1	1,8	1,8	1,8	65,448	0,00358	6,3348	147540	23	3	V5H8F9;V5GF11	V5H8F9;V5GF11		Solute carrier organic anion transporter family member OS=Ixodes ricinus OX=34613 PE=2 SV=1;Solute carrier organic anion transporter family member OS=Ixodes ricinus OX=34613 PE=2 SV=1
34	15.9177	15.5212	15.0556	15.2884	2	2	2	23,1	23,1	23,1	13,273	0	14,898	351600	7	8	A0A090XEY9;A0A090XBT3	A0A090XEY9;A0A090XBT3		Transposable element P transposase/THAP9 conserved domain-containing protein OS=Ixodes ricinus OX=34613 PE=2 SV=1;Transposable element P transposase/THAP9 conserved domain-containing protein OS=Ixodes ricinus OX=34613 PE=2 SV=1
352	NaN	15.645	14.9166	15.2808	2	2	2	10,9	10,9	10,9	35,972	0	22,837	263700	18	5	A0A131XQ53;A0A0K8RPM4	A0A131XQ53;A0A0K8RPM4		Putative conserved plasma membrane protein (Fragment) OS=Ixodes ricinus OX=34613 PE=2 SV=1;LEM domain-containing protein (Fragment) OS=Ixodes ricinus OX=34613 PE=2 SV=1
303	16.4824	15.9315	14.628	15.2798	2	2	2	26,8	26,8	26,8	13,846	0	39,534	516380	8	9	A0A0K8RLH7	A0A0K8RLH7		Ribonucloprotein OS=Ixodes ricinus OX=34613 PE=2 SV=1
918	NaN	15.5079	15.0506	15.2793	1	1	1	3,7	3,7	3,7	45,053	0	15,622	181000	19	4	V5IK37	V5IK37		S-adenosylmethionine synthase OS=Ixodes ricinus OX=34613 PE=2 SV=1
548	14.9914	15.413	15.1164	15.2647	3	3	3	18,6	18,6	18,6	41,442	0	35,178	253900	20	7	A0A131Y645;A0A0K8RHI2	A0A131Y645;A0A0K8RHI2		NSFL1 cofactor p47 OS=Ixodes ricinus OX=34613 PE=2 SV=1;NSFL1 cofactor p47 OS=Ixodes ricinus OX=34613 PE=2 SV=1
335	15.4727	15.204	15.3208	15.2624	1	1	1	30,9	30,9	30,9	7,4232	0	15,601	200760	5	5	A0A131Y668;A0A0K8RNJ5	A0A131Y668;A0A0K8RNJ5		Putative insulin growth factor binding protein (Fragment) OS=Ixodes ricinus OX=34613 PE=2 SV=1;Putative insulin growth factor binding protein (Fragment) OS=Ixodes ricinus OX=34613 PE=2 SV=1
531	NaN	15.2698	15.2358	15.2528	2	2	2	5,2	5,2	5,2	94,485	0	41,091	219300	40	5	A0A131Y517;V5HK66;V5HPD9	A0A131Y517;V5HK66;V5HPD9		Putative ribosome-binding protein 1 OS=Ixodes ricinus OX=34613 PE=2 SV=1;Putative kinectin 1 (Fragment) OS=Ixodes ricinus OX=34613 PE=2 SV=1;Putative kinectin 1 OS=Ixodes ricinus OX=34613 PE=2 SV=1
48	15.5307	14.5142	15.9813	15.2477	4	4	4	10,3	10,3	10,3	58,064	0	74,325	734600	21	20	A0A090XD60;V5H3K2	A0A090XD60;V5H3K2		alkaline phosphatase (Fragment) OS=Ixodes ricinus OX=34613 PE=2 SV=1;alkaline phosphatase OS=Ixodes ricinus OX=34613 PE=2 SV=1
467	NaN	15.8083	14.682	15.2452	1	1	1	4,5	4,5	4,5	50,314	0,0012346	6,6664	167760	27	3	V5I1A9;A0A131Y0B1	V5I1A9;A0A131Y0B1		Rab GDP dissociation inhibitor (Fragment) OS=Ixodes ricinus OX=34613 PE=2 SV=1;Rab GDP dissociation inhibitor (Fragment) OS=Ixodes ricinus OX=34613 PE=2 SV=1
106	15.792	15.4175	15.0626	15.24	2	2	2	11,1	11,1	11,1	31,304	0	36,299	423160	15	11	A0A0K8R6V0;A0A131Y0Y3;V5HHC5	A0A0K8R6V0;A0A131Y0Y3;V5HHC5		Putative nucleic acid-binding protein OS=Ixodes ricinus OX=34613 PE=2 SV=1;Putative nucleic acid-binding protein OS=Ixodes ricinus OX=34613 PE=2 SV=1;Uncharacterized protein (Fragment) OS=Ixodes ricinus OX=34613 PE=2 SV=1
566	15.7941	15.6282	14.8517	15.2399	1	1	1	5,1	5,1	5,1	39,741	0,0024096	6,4341	160660	21	3	A0A131Y7Z1	A0A131Y7Z1		Putative secreted protein (Fragment) OS=Ixodes ricinus OX=34613 PE=2 SV=1
35	NaN	15.1672	15.3078	15.2375	1	1	1	10,6	10,6	10,6	10,857	0,0035672	6,3014	172580	7	4	A0A090XDS5;V5IJY9;A0A090XBV5;A0A0K8RIQ2;A0A147BVV1;A0A131Y0P0	A0A090XDS5;V5IJY9;A0A090XBV5;A0A0K8RIQ2;A0A147BVV1;A0A131Y0P0		Putative calcyclin-binding protein cacybp OS=Ixodes ricinus OX=34613 PE=2 SV=1;Putative calcyclin-binding protein (Fragment) OS=Ixodes ricinus OX=34613 PE=2 SV=1;Putative calcyclin-binding protein cacybp (Fragment) OS=Ixodes ricinus OX=34613 PE=2 SV=1;Puta
394	NaN	15.3728	15.0993	15.2361	3	3	3	7,9	7,9	7,9	88,637	0	41,753	277750	44	8	V5IFH4;A0A131XSE5	V5IFH4;A0A131XSE5		Putative heat shock protein 105 kDa OS=Ixodes ricinus OX=34613 PE=2 SV=1;Putative heat shock protein 105 kDa OS=Ixodes ricinus OX=34613 PE=2 SV=1
167	15.6696	15.9983	14.4733	15.2358	11	3	3	63,7	12,3	12,3	19,936	0	23,573	389250	11	9	A0A0K8RB80	A0A0K8RB80		Putative heat shock-related protein OS=Ixodes ricinus OX=34613 PE=2 SV=1
24	14.3919	15.8283	14.6312	15.2298	1	1	1	5,3	5,3	5,3	20,844	0	12,152	226890	9	5	A0A147BTC8;A0A6B0V0M4;A0A131Y7U9;V5HPZ9;A0A6B0V3B1;A0A6B0V3P3;A0A090XAT4	A0A147BTC8;A0A6B0V0M4;A0A131Y7U9;V5HPZ9;A0A6B0V3B1;A0A6B0V3P3;A0A090XAT4		Putative iga fc receptor (Fragment) OS=Ixodes ricinus OX=34613 PE=4 SV=1;Putative iga fc receptor (Fragment) OS=Ixodes ricinus OX=34613 PE=4 SV=1;Putative iga fc receptor (Fragment) OS=Ixodes ricinus OX=34613 PE=2 SV=1;Putative iga fc receptor (Fragment) O
313	16.0393	15.3792	15.0749	15.2271	2	2	2	24,7	24,7	24,7	20,236	0	49,859	474590	11	11	A0A0K8RM72;V5HRJ2	A0A0K8RM72;V5HRJ2		Putative ferredoxin OS=Ixodes ricinus OX=34613 PE=2 SV=1;Putative ferredoxin (Fragment) OS=Ixodes ricinus OX=34613 PE=2 SV=1
76	15.712	15.2756	15.1669	15.2213	5	5	5	61,9	61,9	61,9	16,545	0	65,921	554440	8	19	A0A0K8R3E7;A0A147BVA8;V5IF42	A0A0K8R3E7;A0A147BVA8		Putative myosin essential light chain ef-hand protein superfamily OS=Ixodes ricinus OX=34613 PE=2 SV=1;Putative myosin essential light chain ef-hand protein (Fragment) OS=Ixodes ricinus OX=34613 PE=4 SV=1
60	NaN	15.452	14.9776	15.2148	3	1	1	20,2	11,7	11,7	18,411	0	7,1696	166060	11	4	A0A090XE58	A0A090XE58		Putative serine proteinase inhibitor (Fragment) OS=Ixodes ricinus OX=34613 PE=2 SV=1
651	NaN	15.1941	15.2308	15.2124	1	1	1	18,9	18,9	18,9	8,1783	0	20,849	175060	6	5	A0A6B0U3Q6;A0A6B0U1V1	A0A6B0U3Q6;A0A6B0U1V1		Secreted protein OS=Ixodes ricinus OX=34613 PE=4 SV=1;Secreted protein OS=Ixodes ricinus OX=34613 PE=4 SV=1
655	15.8087	15.5198	14.9035	15.2116	1	1	1	25	25	25	7,8439	0	7,5887	344070	4	7	V5I0K6;A0A6B0UGB4	V5I0K6;A0A6B0UGB4		Putative salivary secreted peptide (Fragment) OS=Ixodes ricinus OX=34613 PE=2 SV=1;Putative cdgsh iron sulfur domain-containing protein OS=Ixodes ricinus OX=34613 PE=4 SV=1
575	15.8796	NaN	15.2037	15.2037	7	1	0	66	10,5	0	17,149	0	8,4509	108340	8	2	A0A131Y9B1;V5GNN2	A0A131Y9B1;V5GNN2		Putative mediator of rna polymerase ii transcription subunit 26 (Fragment) OS=Ixodes ricinus OX=34613 PE=2 SV=1;Secreted protein OS=Ixodes ricinus OX=34613 PE=2 SV=1
786	14.6041	14.9337	15.4096	15.1717	3	3	3	2,5	2,5	2,5	199,55	0	21,9	268390	101	9	V5H340;A0A131Y7I5	V5H340;A0A131Y7I5		Putative vitellogenin-1 OS=Ixodes ricinus OX=34613 PE=2 SV=1;Putative vitellogenin-1 (Fragment) OS=Ixodes ricinus OX=34613 PE=2 SV=1
59	15.612	15.4164	14.9265	15.1714	1	1	1	5,6	5,6	5,6	29,18	0	9,462	219280	15	5	A0A090XE49;A0A131Y818;A0A147BTM2	A0A090XE49;A0A131Y818;A0A147BTM2		Putative splicing factor rnps1 sr protein (Fragment) OS=Ixodes ricinus OX=34613 PE=2 SV=1;Putative splicing factor rnps1 sr protein OS=Ixodes ricinus OX=34613 PE=2 SV=1;Putative splicing factor rnps1 sr protein (Fragment) OS=Ixodes ricinus OX=34613 PE=3 SV
228	NaN	15.1089	15.2217	15.1653	1	1	1	6,5	6,5	6,5	25,791	0	11,079	135310	14	3	A0A131Y169;A0A0K8RFP6	A0A131Y169;A0A0K8RFP6		Putative diacetyl reductase/l-xylulose reductase OS=Ixodes ricinus OX=34613 PE=2 SV=1;Putative diacetyl reductase/l-xylulose reductase OS=Ixodes ricinus OX=34613 PE=2 SV=1
42	15.0825	15.2624	15.0452	15.1538	2	2	2	11,4	11,4	11,4	51,172	0	26,93	258980	25	7	A0A090XCK1;A0A090XDJ6	A0A090XCK1;A0A090XDJ6		Putative drebrin (Fragment) OS=Ixodes ricinus OX=34613 PE=2 SV=1;Putative drebrin (Fragment) OS=Ixodes ricinus OX=34613 PE=2 SV=1
878	NaN	15.2352	15.0639	15.1495	2	2	2	10,9	10,9	10,9	48,699	0	21	189910	24	5	V5HZA2	V5HZA2		Putative splicing factor proline-and glutamine-rich (Fragment) OS=Ixodes ricinus OX=34613 PE=2 SV=1
737	17.9009	12.8919	17.4043	15.1481	7	7	7	55,6	55,6	55,6	15,059	0	86,058	1465300	8	19	Q86GB6;A0A131YB86;A0A131Y8R6;A0A090XAT0	Q86GB6;A0A131YB86		Putative cystatin OS=Ixodes ricinus OX=34613 GN=cyst1 PE=2 SV=1;Putative cystatin OS=Ixodes ricinus OX=34613 PE=2 SV=1
162	15.8413	15.7507	14.5269	15.1388	1	1	1	17,5	17,5	17,5	10,154	0	8,0582	277100	7	5	A0A131Y9C7;A0A6B0UCU4;A0A0K8RAS6	A0A131Y9C7;A0A6B0UCU4;A0A0K8RAS6		Putative 28s ribosomal protein s36 mitochondrial (Fragment) OS=Ixodes ricinus OX=34613 PE=2 SV=1;Putative 28s ribosomal protein s36 mitochondrial (Fragment) OS=Ixodes ricinus OX=34613 PE=4 SV=1;28s ribosomal protein s36 mitochondrial OS=Ixodes ricinus OX=3
375	15.5605	14.7354	15.5322	15.1338	1	1	1	7,9	7,9	7,9	19,931	0	20,258	138380	8	3	A0A0K8RRA8;A0A6B0V225;A0A6B0VDN0;A0A6B0VG21	A0A0K8RRA8;A0A6B0V225;A0A6B0VDN0;A0A6B0VG21		Putative granulin (Fragment) OS=Ixodes ricinus OX=34613 PE=2 SV=1;Putative low-density lipoprotein receptor OS=Ixodes ricinus OX=34613 PE=3 SV=1;Putative low-density lipoprotein receptor OS=Ixodes ricinus OX=34613 PE=3 SV=1;Putative low-density lipoprotein
615	NaN	14.7859	15.4768	15.1314	4	4	4	6,6	6,6	6,6	109,13	0	33,827	214580	52	6	A0A147BMG4	A0A147BMG4		Putative antigen b membrane protein (Fragment) OS=Ixodes ricinus OX=34613 PE=4 SV=1
587	16.087	15.5629	14.6983	15.1306	1	1	1	10,3	10,3	10,3	12,943	0	19,028	218140	8	4	V5I1E8;A0A131YAY9	V5I1E8;A0A131YAY9		Uncharacterized protein OS=Ixodes ricinus OX=34613 PE=2 SV=1;Uncharacterized protein OS=Ixodes ricinus OX=34613 PE=2 SV=1
147	15.9022	15.4109	14.8352	15.123	3	3	3	37,3	37,3	37,3	19,422	0	19,262	212570	10	6	A0A0K8R9L7	A0A0K8R9L7		Putative sorting nexin OS=Ixodes ricinus OX=34613 PE=2 SV=1
225	NaN	15.2225	15.0186	15.1205	4	4	4	17,7	17,7	17,7	28,383	0	46,456	221940	10	8	A0A0K8RFJ9;A0A131XW46;V5HC22	A0A0K8RFJ9;A0A131XW46;V5HC22		40S ribosomal protein S6 OS=Ixodes ricinus OX=34613 PE=2 SV=1;40S ribosomal protein S6 OS=Ixodes ricinus OX=34613 PE=2 SV=1;40S ribosomal protein S6 OS=Ixodes ricinus OX=34613 PE=2 SV=1
861	14.4224	15.117	NaN	15.117	1	1	1	5,6	5,6	5,6	38,266	0	11,398	68180	14	2	V5HP85;V5HYQ9	V5HP85;V5HYQ9		Putative ubx domain protein 1 OS=Ixodes ricinus OX=34613 PE=2 SV=1;Putative ubx domain protein 1 OS=Ixodes ricinus OX=34613 PE=2 SV=1
351	15.5077	14.8623	15.3597	15.111	2	2	2	9	9	9	42,32	0	24,061	235730	18	7	A0A6B0VB81;A0A0K8RPD6;V5HD35;A0A131Y4R6	A0A6B0VB81;A0A0K8RPD6;V5HD35;A0A131Y4R6		Putative 3-oxoacyl coa thiolase OS=Ixodes ricinus OX=34613 PE=3 SV=1;Putative acetyl-coa acetyltransferase (Fragment) OS=Ixodes ricinus OX=34613 PE=2 SV=1;Putative 3-oxoacyl coa thiolase (Fragment) OS=Ixodes ricinus OX=34613 PE=2 SV=1;Putative 3-oxoacyl co
75	NaN	15.1059	15.1145	15.1102	2	2	2	8,1	8,1	8,1	67,907	0	23,776	150580	25	4	A0A0K8R390;A0A131XX49;V5HDE0	A0A0K8R390;A0A131XX49;V5HDE0		alpha-glucosidase OS=Ixodes ricinus OX=34613 PE=2 SV=1;alpha-glucosidase OS=Ixodes ricinus OX=34613 PE=2 SV=1;alpha-glucosidase OS=Ixodes ricinus OX=34613 PE=2 SV=1
50	15.2683	15.1407	15.0685	15.1046	1	1	1	21,7	21,7	21,7	9,7871	0	11,159	199880	5	5	A0A131XRG7;A0A0K8R2V9;A0A090XD71;V5IDA2	A0A131XRG7;A0A0K8R2V9;A0A090XD71;V5IDA2		Single domain-containing protein (Fragment) OS=Ixodes ricinus OX=34613 PE=2 SV=1;Putative 8.9 kDa protein OS=Ixodes ricinus OX=34613 PE=2 SV=1;Putative 8.9 kDa secreted protein OS=Ixodes ricinus OX=34613 PE=2 SV=1;Single domain-containing protein OS=Ixodes
749	NaN	14.4223	15.7856	15.104	4	1	1	20,1	6,8	6,8	23,799	0	12,372	181830	11	4	V5GGX0	V5GGX0		Putative secreted protein OS=Ixodes ricinus OX=34613 PE=2 SV=1
585	NaN	15.0415	15.1254	15.0834	1	1	1	2,9	2,9	2,9	44,857	0,0012315	6,6365	89760	16	2	A0A131YAT9	A0A131YAT9		Putative kgd alpha-ketoglutarate decarboxylase (Fragment) OS=Ixodes ricinus OX=34613 PE=2 SV=1
224	14.4672	14.5189	15.6444	15.0817	2	2	2	12,5	12,5	12,5	27,097	0	18,112	217920	16	6	A0A0K8RFH3;A0A131Y250;V5GWG4	A0A0K8RFH3;A0A131Y250;V5GWG4		Triosephosphate isomerase OS=Ixodes ricinus OX=34613 PE=2 SV=1;Triosephosphate isomerase OS=Ixodes ricinus OX=34613 PE=2 SV=1;Triosephosphate isomerase OS=Ixodes ricinus OX=34613 PE=2 SV=1
616	17.3529	14.8667	15.2553	15.061	1	1	1	21,8	21,8	21,8	13,168	0	41,431	453660	7	6	A0A147BRC8	A0A147BRC8		Prokineticin domain-containing protein OS=Ixodes ricinus OX=34613 PE=4 SV=1
19	NaN	15.0034	15.0948	15.0491	1	1	1	11,8	11,8	11,8	17,737	0	15,201	121300	11	4	A0A131Y572;A0A090XAJ2;A0A131XU88;A0A0K8RG91;V5IGX2;A0A0K8RFM5	A0A131Y572;A0A090XAJ2;A0A131XU88;A0A0K8RG91;V5IGX2;A0A0K8RFM5		Putative gtpase rab1/ypt1 small g protein (Fragment) OS=Ixodes ricinus OX=34613 PE=2 SV=1;Putative gtpase rab1/ypt1 small g protein OS=Ixodes ricinus OX=34613 PE=2 SV=1;Putative ras-related protein rab-1a OS=Ixodes ricinus OX=34613 PE=2 SV=1;Putative gtpas
112	15.8818	15.2019	14.8387	15.0203	3	3	3	11,7	11,7	11,7	33,893	0	26,365	621110	13	16	A0A131YBA7;A0A0K8R774	A0A131YBA7;A0A0K8R774		Putative heat shock protein OS=Ixodes ricinus OX=34613 PE=2 SV=1;Putative heat shock protein OS=Ixodes ricinus OX=34613 PE=2 SV=1
27	15.5582	14.7667	15.2735	15.0201	2	2	2	25,8	25,8	25,8	13,38	0	21,255	307000	6	8	A0A090XAZ0	A0A090XAZ0		Putative secreted protein OS=Ixodes ricinus OX=34613 PE=2 SV=1
125	15.9337	15.0175	NaN	15.0175	2	2	2	16,7	16,7	16,7	28,085	0	12,135	162360	18	4	A0A131Y064;A0A0K8R822;A0A090XDV0;V5HBT4	A0A131Y064;A0A0K8R822;A0A090XDV0;V5HBT4		Adenylate kinase OS=Ixodes ricinus OX=34613 PE=2 SV=1;Adenylate kinase OS=Ixodes ricinus OX=34613 PE=2 SV=1;Putative adenylate kinase OS=Ixodes ricinus OX=34613 PE=2 SV=1;Putative adenylate kinase (Fragment) OS=Ixodes ricinus OX=34613 PE=2 SV=1
446	NaN	14.9892	15.0453	15.0172	2	2	2	14,9	14,9	14,9	36,673	0	19,822	138720	20	4	A0A131XYD4	A0A131XYD4		Putative sulfotransferase OS=Ixodes ricinus OX=34613 PE=2 SV=1
8	15.432	14.6689	15.3531	15.011	1	1	1	24,2	24,2	24,2	13,164	0	12,115	125840	7	3	V5IFQ0;A0A090X897	V5IFQ0;A0A090X897		Elongin-C OS=Ixodes ricinus OX=34613 PE=2 SV=1;Elongin-C OS=Ixodes ricinus OX=34613 PE=2 SV=1
65	15.1111	15.3736	14.6226	14.9981	1	1	1	17,4	17,4	17,4	9,9822	0	8,9431	225370	4	6	A0A090XF60;A0A0K8RDU9;A0A0K8RDQ9	A0A090XF60;A0A0K8RDU9;A0A0K8RDQ9		Putative enhancer of rudimentary (Fragment) OS=Ixodes ricinus OX=34613 PE=2 SV=1;Putative enhancer of rudimentary OS=Ixodes ricinus OX=34613 PE=2 SV=1;Enhancer of rudimentary homolog OS=Ixodes ricinus OX=34613 PE=2 SV=1
434	NaN	14.971	15.0244	14.9977	2	2	2	8,8	8,8	8,8	35,79	0	12,432	132160	17	4	A0A131XXD0;V5I2A0;A0A131XY07	A0A131XXD0;V5I2A0;A0A131XY07		Putative sulfotransferase (Fragment) OS=Ixodes ricinus OX=34613 PE=2 SV=1;Putative sulfotransferase (Fragment) OS=Ixodes ricinus OX=34613 PE=2 SV=1;Putative sulfotransferase (Fragment) OS=Ixodes ricinus OX=34613 PE=2 SV=1
623	NaN	15.2299	14.7595	14.9947	3	1	1	5	2,6	2,6	89,28	0	15,727	142780	45	5	A0A147BV70	A0A147BV70		vesicle-fusing ATPase OS=Ixodes ricinus OX=34613 PE=4 SV=1
325	14.9883	14.9936	NaN	14.9936	2	2	2	50	50	50	10,114	0	21,753	127490	7	4	A0A0K8RMT2;V5HY97;V5I0X1	A0A0K8RMT2;V5HY97;V5I0X1		Putative dna-bridging protein baf OS=Ixodes ricinus OX=34613 PE=2 SV=1;Putative dna-bridging protein baf OS=Ixodes ricinus OX=34613 PE=2 SV=1;Putative dna-bridging protein baf (Fragment) OS=Ixodes ricinus OX=34613 PE=2 SV=1
692	15.139	15.3737	14.6069	14.9903	4	4	4	5,3	5,3	5,3	134,04	0	32,989	322750	73	9	V5GYP6;V5HE10;A0A6B0VHB9;V5H2Q9;A0A131XXJ3	V5GYP6;V5HE10;A0A6B0VHB9;V5H2Q9;A0A131XXJ3		WH2 domain-containing protein OS=Ixodes ricinus OX=34613 PE=2 SV=1;WH2 domain-containing protein OS=Ixodes ricinus OX=34613 PE=2 SV=1;Putative microtubule-associated protein OS=Ixodes ricinus OX=34613 PE=4 SV=1;Putative cordon-bleu protein OS=Ixodes ricinu
816	15.4392	15.0539	14.9249	14.9894	3	3	3	43,5	43,5	43,5	14,05	0	23,786	315970	6	11	V5I2X6;V5HBD3;V5I4N9;V5IDB1;V5H1B1	V5I2X6;V5HBD3;V5I4N9;V5IDB1		Putative gamma-interferon inducible lysosomal thiol reductase (Fragment) OS=Ixodes ricinus OX=34613 PE=2 SV=1;Putative gamma-interferon inducible lysosomal thiol reductase OS=Ixodes ricinus OX=34613 PE=2 SV=1;Putative gamma-interferon inducible lysosomal t
521	15.5347	14.7452	15.2115	14.9784	1	1	1	2,2	2,2	2,2	53,238	0	9,8334	200420	23	5	V5HWY7;V5H418;A0A131Y3S4	V5HWY7;V5H418;A0A131Y3S4		Putative gamma-glutamyltransferase OS=Ixodes ricinus OX=34613 PE=2 SV=1;Putative gamma-glutamyltransferase OS=Ixodes ricinus OX=34613 PE=2 SV=1;Putative gamma-glutamyltransferase OS=Ixodes ricinus OX=34613 PE=2 SV=1
452	NaN	15.1949	14.7479	14.9714	1	1	1	2,5	2,5	2,5	55,998	0	8,7801	151980	27	4	V5IJU7;A0A131XYW9	V5IJU7;A0A131XYW9		Putative chaperonin complex component tcp-1 zeta subunit cct6 (Fragment) OS=Ixodes ricinus OX=34613 PE=2 SV=1;Putative chaperonin complex component tcp-1 zeta subunit cct6 (Fragment) OS=Ixodes ricinus OX=34613 PE=2 SV=1
110	NaN	14.8379	15.0907	14.9643	1	1	1	7,8	7,8	7,8	30,765	0	21,527	112670	16	3	A0A131Y0A4;A0A0K8R728	A0A131Y0A4;A0A0K8R728		NADH dehydrogenase [ubiquinone] iron-sulfur protein 3, mitochondrial OS=Ixodes ricinus OX=34613 PE=2 SV=1;NADH dehydrogenase [ubiquinone] iron-sulfur protein 3, mitochondrial OS=Ixodes ricinus OX=34613 PE=2 SV=1
305	15.5319	14.7092	15.1933	14.9513	1	1	1	5,7	5,7	5,7	21,406	0	13,355	231270	11	6	V5HNV0;A0A131Y2W5;A0A0K8RLJ1	V5HNV0;A0A131Y2W5;A0A0K8RLJ1		dihydrofolate reductase OS=Ixodes ricinus OX=34613 PE=2 SV=1;dihydrofolate reductase OS=Ixodes ricinus OX=34613 PE=2 SV=1;dihydrofolate reductase OS=Ixodes ricinus OX=34613 PE=2 SV=1
450	14.3195	15.0997	14.7902	14.945	2	2	2	13,3	13,3	13,3	26,676	0	15,841	188540	11	7	A0A131XYN7;V5HQH5	A0A131XYN7;V5HQH5		Protein required for fusion of vesicles in vesicular transport gamma-snap (Fragment) OS=Ixodes ricinus OX=34613 PE=2 SV=1;Putative gamma-soluble nsf attachment protein (Fragment) OS=Ixodes ricinus OX=34613 PE=2 SV=1
81	NaN	15.2715	14.5955	14.9335	5	5	5	13,6	13,6	13,6	74,067	0	50,19	285520	42	8	A0A0K8R3P5	A0A0K8R3P5		phosphoenolpyruvate carboxykinase (GTP) OS=Ixodes ricinus OX=34613 PE=2 SV=1
349	NaN	14.2974	15.5549	14.9262	2	2	2	6,2	6,2	6,2	49,821	0	14,55	126900	24	4	A0A0K8RPB1;A0A131XX59	A0A0K8RPB1;A0A131XX59		isocitrate dehydrogenase (NADP(+)) (Fragment) OS=Ixodes ricinus OX=34613 PE=2 SV=1;Isocitrate dehydrogenase [NADP] OS=Ixodes ricinus OX=34613 PE=2 SV=1
797	NaN	14.818	15.033	14.9255	1	1	1	12,9	12,9	12,9	14,17	0	7,3476	145960	9	4	V5H5K1;V5I0F5;V5HR46	V5H5K1;V5I0F5;V5HR46		Putative dihydropteridine reductase dhpr/qdpr OS=Ixodes ricinus OX=34613 PE=2 SV=1;Putative dihydropteridine reductase dhpr/qdpr (Fragment) OS=Ixodes ricinus OX=34613 PE=2 SV=1;Putative dihydropteridine reductase dhpr/qdpr (Fragment) OS=Ixodes ricinus OX=3
474	13.4489	15.0959	14.744	14.92	1	1	1	4,5	4,5	4,5	40,928	0	27,553	158830	17	5	A0A131Y0M8	A0A131Y0M8		Putative udp-glucose 4-epimerase/udp-sulfoquinovose synthase OS=Ixodes ricinus OX=34613 PE=2 SV=1
607	15.0058	15.3581	14.4754	14.9167	2	2	2	22,4	22,4	22,4	23,868	0	38,307	193010	14	5	V5HRI6;A0A147BHP0	V5HRI6;A0A147BHP0		Synaptosomal-associated protein OS=Ixodes ricinus OX=34613 PE=2 SV=1;Synaptosomal-associated protein OS=Ixodes ricinus OX=34613 PE=3 SV=1
484	16.1698	14.9001	14.9321	14.9161	1	1	1	8,4	8,4	8,4	28,469	0	21,719	211180	15	4	A0A131Y1J8	A0A131Y1J8		Putative peroxisomal phytanoyl-coa hydroxylase OS=Ixodes ricinus OX=34613 PE=2 SV=1
276	12.9763	15.5495	14.2325	14.891	1	1	1	4,9	4,9	4,9	46,486	0	7,5317	130780	24	5	A0A0K8RJ61	A0A0K8RJ61		Putative 26s proteasome regulatory complex atpase rpt3 OS=Ixodes ricinus OX=34613 PE=2 SV=1
578	16.1006	14.8503	14.9288	14.8895	1	1	1	9,8	9,8	9,8	23,044	0	10,312	310590	10	7	V5HDD4;A0A131Y9I4;V5GZH1	V5HDD4;A0A131Y9I4;V5GZH1		Putative secreted protein OS=Ixodes ricinus OX=34613 PE=2 SV=1;Putative secreted protein (Fragment) OS=Ixodes ricinus OX=34613 PE=2 SV=1;Putative secreted protein (Fragment) OS=Ixodes ricinus OX=34613 PE=2 SV=1
493	NaN	14.6648	15.1106	14.8877	3	3	3	22,5	22,5	22,5	24,357	0	37,765	198140	12	7	V5GLH9;V5HE64;V5GYF2;A0A131Y1Z5	V5GLH9;V5HE64;V5GYF2;A0A131Y1Z5		ADF-H domain-containing protein OS=Ixodes ricinus OX=34613 PE=2 SV=1;ADF-H domain-containing protein OS=Ixodes ricinus OX=34613 PE=2 SV=1;ADF-H domain-containing protein OS=Ixodes ricinus OX=34613 PE=2 SV=1;ADF-H domain-containing protein OS=Ixodes ricinus
581	16.2362	15.8205	13.924	14.8723	4	4	4	43,2	43,2	43,2	15,706	0	27,98	579630	10	16	A0A131YA81;A0A0K8RAH4	A0A131YA81;A0A0K8RAH4		Protein FAM136A OS=Ixodes ricinus OX=34613 PE=2 SV=1;Protein FAM136A OS=Ixodes ricinus OX=34613 PE=2 SV=1
528	13.3467	14.0977	15.6306	14.8642	1	1	1	23,9	23,9	23,9	10,501	0	89,83	169380	4	5	V5GY77;V5HWB5;A0A131Y7E2;A0A131Y706;V5HBP7;A0A131Y4C3;A0A131Y7T3	V5GY77;V5HWB5;A0A131Y7E2;A0A131Y706;V5HBP7;A0A131Y4C3;A0A131Y7T3		Peritrophic membrane chitin binding protein (Fragment) OS=Ixodes ricinus OX=34613 PE=2 SV=1;NodB homology domain-containing protein (Fragment) OS=Ixodes ricinus OX=34613 PE=2 SV=1;Putative conserved secreted protein (Fragment) OS=Ixodes ricinus OX=34613 PE
571	15.319	14.5327	15.1914	14.8621	2	2	2	27,1	27,1	27,1	7,7068	0	13,659	147690	3	4	V5H3N8;A0A131Y8N6	V5H3N8;A0A131Y8N6		Putative secreted protein OS=Ixodes ricinus OX=34613 PE=2 SV=1;Putative secreted protein OS=Ixodes ricinus OX=34613 PE=2 SV=1
187	NaN	14.8991	14.8218	14.8604	1	1	1	3,8	3,8	3,8	39,259	0,0012771	7,1549	113300	19	3	V5HD06;V5IF88;A0A131Y2Q8;A0A0K8RCI1	V5HD06;V5IF88;A0A131Y2Q8;A0A0K8RCI1		Probable methylmalonate-semialdehyde dehydrogenase [acylating], mitochondrial OS=Ixodes ricinus OX=34613 PE=2 SV=1;Probable methylmalonate-semialdehyde dehydrogenase [acylating], mitochondrial (Fragment) OS=Ixodes ricinus OX=34613 PE=2 SV=1;Probable methyl
152	NaN	15.0909	14.6239	14.8574	2	2	2	21,1	21,1	21,1	15,384	0	12,481	148900	5	4	A0A131Y609;A0A0K8RA40;A0A131Y634	A0A131Y609;A0A0K8RA40;A0A131Y634		60S ribosomal protein L28 (Fragment) OS=Ixodes ricinus OX=34613 PE=2 SV=1;60S ribosomal protein L28 OS=Ixodes ricinus OX=34613 PE=2 SV=1;60S ribosomal protein L28 OS=Ixodes ricinus OX=34613 PE=2 SV=1
823	15.7446	14.7854	14.8896	14.8375	2	2	2	17,6	17,6	17,6	23,855	0	27,903	255240	7	7	V5HCP6	V5HCP6		Methylosome subunit pICln OS=Ixodes ricinus OX=34613 PE=2 SV=1
765	NaN	14.8526	14.8149	14.8338	1	1	1	17,6	17,6	17,6	8,7584	0	8,8882	132480	4	5	V5GYI7;V5I3G6;V5GYW2;V5HLX0	V5GYI7;V5I3G6;V5GYW2;V5HLX0		Putative 60s ribosomal protein l44 (Fragment) OS=Ixodes ricinus OX=34613 PE=2 SV=1;Putative 60s ribosomal protein OS=Ixodes ricinus OX=34613 PE=2 SV=1;Putative 60s ribosomal protein OS=Ixodes ricinus OX=34613 PE=2 SV=1;Putative 60s ribosomal protein OS=Ixo
592	NaN	14.2215	15.4412	14.8314	3	3	2	11,8	11,8	5,6	43,961	0	40,292	199980	13	7	A0A131YC41	A0A131YC41		Putative glycosyl transferase family 8 OS=Ixodes ricinus OX=34613 PE=2 SV=1
846	15.1211	14.826	NaN	14.826	1	1	1	13,7	13,7	13,7	8,3916	0,0078652	5,8384	97432	6	3	V5HJ36	V5HJ36		Putative secreted protein (Fragment) OS=Ixodes ricinus OX=34613 PE=2 SV=1
835	14.3134	14.5076	15.1352	14.8214	1	1	1	16,3	16,3	16,3	18,613	0	8,5508	121660	7	5	V5HFG3	V5HFG3		Putative secreted protein OS=Ixodes ricinus OX=34613 PE=2 SV=1
20	14.8288	14.8404	14.7788	14.8096	2	2	2	11	11	11	20,494	0	28,043	230310	10	8	A0A090XAJ8;V5HBY2	A0A090XAJ8;V5HBY2		Putative heat shock protein OS=Ixodes ricinus OX=34613 PE=2 SV=1;Putative alpha crystallins OS=Ixodes ricinus OX=34613 PE=2 SV=1
402	15.356	14.9743	14.6405	14.8074	2	2	2	16,2	16,2	16,2	23,967	0	17,669	239900	14	7	A0A131XU59;A0A147BXM5;V5HCF1;V5HXV2	A0A131XU59;A0A147BXM5;V5HCF1;V5HXV2		Putative cuticular protein (Fragment) OS=Ixodes ricinus OX=34613 PE=2 SV=1;Putative btsp OS=Ixodes ricinus OX=34613 PE=4 SV=1;Putative cuticle protein 14 isoform a (Fragment) OS=Ixodes ricinus OX=34613 PE=2 SV=1;Putative cuticle protein 14 isoform a (Fragm
101	14.6307	14.7913	NaN	14.7913	1	1	1	14,4	14,4	14,4	9,4561	0	11,959	118520	4	4	A0A147BQC3;A0A0K8R5W5	A0A147BQC3;A0A0K8R5W5		Putative chymotrypsin-elastase inhibitor ixodidin OS=Ixodes ricinus OX=34613 PE=3 SV=1;Putative til domain protein OS=Ixodes ricinus OX=34613 PE=2 SV=1
830	14.1918	14.7863	NaN	14.7863	1	1	1	3,6	3,6	3,6	53,125	0,0012407	6,7079	72667	25	3	V5HE16	V5HE16		Putative adaptor protein pacsin OS=Ixodes ricinus OX=34613 PE=2 SV=1
37	15.9424	NaN	14.7859	14.7859	2	2	2	21,3	21,3	21,3	21,679	0	16,505	337680	10	5	A0A090XBZ1;A0A090XEQ5;A0A090XEY2;A0A131Y4Q8;A0A090XAV8	A0A090XBZ1;A0A090XEQ5;A0A090XEY2;A0A131Y4Q8;A0A090XAV8		Secreted protein (Fragment) OS=Ixodes ricinus OX=34613 PE=2 SV=1;Putative secreted protein (Fragment) OS=Ixodes ricinus OX=34613 PE=2 SV=1;Secreted protein (Fragment) OS=Ixodes ricinus OX=34613 PE=2 SV=1;Putative secreted protein (Fragment) OS=Ixodes ricin
291	NaN	14.6369	14.8945	14.7657	3	3	3	7,6	7,6	7,6	45,772	0	21,011	191240	22	7	A0A0K8RKI9	A0A0K8RKI9		Aspartate aminotransferase OS=Ixodes ricinus OX=34613 PE=2 SV=1
767	NaN	15.151	14.3568	14.7539	2	2	2	3,4	3,4	3,4	98,373	0	16,68	101240	54	4	V5GZ29	V5GZ29		Staphylococcal nuclease domain-containing protein OS=Ixodes ricinus OX=34613 PE=2 SV=1
803	14.6595	14.7453	NaN	14.7453	1	1	1	7	7	7	33,024	0,0079455	5,9552	61605	17	2	V5H7Q7	V5H7Q7		Putative baculoviral iap repeat-containing protein 7-a (Fragment) OS=Ixodes ricinus OX=34613 PE=2 SV=1
160	NaN	14.8723	14.6051	14.7387	1	1	1	9	9	9	21,837	0,001261	6,9112	133660	8	5	A0A131XUB5;A0A0K8RAM0	A0A131XUB5;A0A0K8RAM0		60S ribosomal protein L9 OS=Ixodes ricinus OX=34613 PE=2 SV=1;60S ribosomal protein L9 OS=Ixodes ricinus OX=34613 PE=2 SV=1
239	NaN	14.9275	14.5303	14.7289	2	2	2	4	4	4	91,185	0	14,642	118270	40	4	A0A0K8RGG2;A0A131Y4W6	A0A0K8RGG2;A0A131Y4W6		Heat shock protein 83 OS=Ixodes ricinus OX=34613 PE=2 SV=1;Heat shock protein 83 OS=Ixodes ricinus OX=34613 PE=2 SV=1
554	15.6207	NaN	14.7278	14.7278	3	2	2	36,2	21,3	21,3	10,189	0	16,961	211690	6	6	A0A131Y6Y7;A0A131XWC6;A0A131Y9A0;V5HK44;A0A131XYB2	A0A131Y6Y7;A0A131XWC6		Putative serine proteinase inhibitor (Fragment) OS=Ixodes ricinus OX=34613 PE=2 SV=1;Putative serine proteinase inhibitor (Fragment) OS=Ixodes ricinus OX=34613 PE=2 SV=1
689	NaN	15.12	14.333	14.7265	1	1	1	0,6	0,6	0,6	448,3	0	8,7002	131220	229	4	A0A6B0VGH6	A0A6B0VGH6		Putative ca2+-binding actin-bundling protein (Fragment) OS=Ixodes ricinus OX=34613 PE=3 SV=1
453	NaN	15.0142	14.431	14.7226	1	1	1	7,1	7,1	7,1	29,324	0	11,845	103940	14	3	V5HYR3;A0A131XZ04	V5HYR3;A0A131XZ04		Putative prohibitins and stomatins of the pid superfamily (Fragment) OS=Ixodes ricinus OX=34613 PE=2 SV=1;Putative prohibitins and stomatins of the pid superfamily protein OS=Ixodes ricinus OX=34613 PE=2 SV=1
360	15.2832	14.4452	14.9875	14.7163	2	2	2	25,9	25,9	25,9	15,114	0	10,421	162020	10	5	A0A0K8RQ85	A0A0K8RQ85		Ubiquinone oxidoreductase ndufa5/b13 subunit (Fragment) OS=Ixodes ricinus OX=34613 PE=2 SV=1
419	15.1908	14.7944	14.6344	14.7144	1	1	1	8,6	8,6	8,6	28,756	0	16,669	146330	13	5	V5IFM7;A0A131XW10	V5IFM7;A0A131XW10		THAP-type domain-containing protein (Fragment) OS=Ixodes ricinus OX=34613 PE=2 SV=1;THAP-type domain-containing protein (Fragment) OS=Ixodes ricinus OX=34613 PE=2 SV=1
408	14.0475	14.7128	NaN	14.7128	1	1	1	4,2	4,2	4,2	45,663	0	7,4977	51746	21	2	V5I4Y3;A0A131XUN4	V5I4Y3;A0A131XUN4		FAM21/CAPZIP domain-containing protein (Fragment) OS=Ixodes ricinus OX=34613 PE=2 SV=1;Putative microtubule-associated protein futsch (Fragment) OS=Ixodes ricinus OX=34613 PE=2 SV=1
223	NaN	14.2883	15.1238	14.706	1	1	1	10,2	10,2	10,2	16,133	0	59,905	109630	8	3	V5HAH5;A0A0K8RFA6;A0A131XXT4	V5HAH5;A0A0K8RFA6;A0A131XXT4		Putative enoyl-coa hydratase OS=Ixodes ricinus OX=34613 PE=2 SV=1;Putative enoyl-coa hydratase OS=Ixodes ricinus OX=34613 PE=2 SV=1;Putative enoyl-coa hydratase OS=Ixodes ricinus OX=34613 PE=2 SV=1
309	14.5209	15.1127	14.289	14.7008	1	1	1	5,9	5,9	5,9	44,876	0	12,267	136050	18	4	A0A131XZ19;A0A0K8RLR3	A0A131XZ19;A0A0K8RLR3		Putative leucine rich repeat in flii (Fragment) OS=Ixodes ricinus OX=34613 PE=2 SV=1;Putative leucine-rich repeat flightless-interacting protein 2 OS=Ixodes ricinus OX=34613 PE=2 SV=1
213	NaN	15.0243	14.3671	14.6957	1	1	1	19,8	19,8	19,8	9,4001	0	8,7378	99124	5	4	A0A0K8REJ6	A0A0K8REJ6		Putative salivary kunitz domain protein OS=Ixodes ricinus OX=34613 PE=2 SV=1
372	14.5136	14.7194	14.6644	14.6919	3	3	3	15,1	15,1	15,1	37,208	0	28,871	157500	18	7	A0A0K8RQY9;V5HVD8;V5I3N0;A0A147BNU9;A0A6B0VDV0;A0A6B0VG01;A0A6B0VCZ2;A0A090XC52	A0A0K8RQY9;V5HVD8;V5I3N0;A0A147BNU9;A0A6B0VDV0;A0A6B0VG01;A0A6B0VCZ2;A0A090XC52		Putative binding protein (Fragment) OS=Ixodes ricinus OX=34613 PE=2 SV=1;Putative ventricular cardiac muscle cell development OS=Ixodes ricinus OX=34613 PE=2 SV=1;Putative ventricular cardiac muscle cell development (Fragment) OS=Ixodes ricinus OX=34613 PE
814	17.8826	NaN	14.6839	14.6839	2	1	1	20,5	13,5	13,5	19,197	0	9,7789	295990	11	3	V5HWY1;V5HB72	V5HWY1;V5HB72		Putative secreted protein (Fragment) OS=Ixodes ricinus OX=34613 PE=2 SV=1;Putative secreted protein OS=Ixodes ricinus OX=34613 PE=2 SV=1
135	NaN	15.1757	14.1784	14.677	1	1	1	6,5	6,5	6,5	28,926	0	19,974	128430	14	4	A0A131Y3K3;A0A0K8R8Y5	A0A131Y3K3;A0A0K8R8Y5		Ubiquinone biosynthesis O-methyltransferase, mitochondrial OS=Ixodes ricinus OX=34613 PE=2 SV=1;Ubiquinone biosynthesis O-methyltransferase, mitochondrial OS=Ixodes ricinus OX=34613 PE=2 SV=1
324	15.8258	15.01	14.3081	14.6591	1	1	1	3,9	3,9	3,9	25,851	0,0046404	6,091	127050	11	3	A0A131YAL7;A0A0K8RMQ6	A0A131YAL7;A0A0K8RMQ6		Putative gamma-interferon inducible lysosomal thiol reductase (Fragment) OS=Ixodes ricinus OX=34613 PE=2 SV=1;Putative gamma-interferon inducible lysosomal thiol reductase (Fragment) OS=Ixodes ricinus OX=34613 PE=2 SV=1
26	15.6828	14.8514	14.4626	14.657	1	1	1	16,3	16,3	16,3	10,859	0	10,432	182590	6	5	A0A090XDJ4;A0A090XAX4	A0A090XDJ4;A0A090XAX4		Putative dynein-associated protein roadblock (Fragment) OS=Ixodes ricinus OX=34613 PE=2 SV=1;Putative dynein-associated protein roadblock (Fragment) OS=Ixodes ricinus OX=34613 PE=2 SV=1
0	NaN	14.3925	14.8989	14.6457	1	1	1	2	2	2	112,62	0	21,291	62845	55	2	A0A131XSJ1;A0A090X7H4	A0A131XSJ1;A0A090X7H4		E1 ubiquitin-activating enzyme (Fragment) OS=Ixodes ricinus OX=34613 PE=2 SV=1;E1 ubiquitin-activating enzyme OS=Ixodes ricinus OX=34613 PE=2 SV=1
673	NaN	14.226	15.0574	14.6417	1	1	1	7,6	7,6	7,6	37,108	0,0012453	6,7481	67183	16	2	A0A6B0VA24	A0A6B0VA24		Putative arginase family protein OS=Ixodes ricinus OX=34613 PE=3 SV=1
176	14.3764	NaN	14.6411	14.6411	1	1	1	14,2	14,2	14,2	16,935	0	9,032	51866	7	2	A0A0K8RBX2	A0A0K8RBX2		Putative ca2+/calmodulin-dependent protein OS=Ixodes ricinus OX=34613 PE=2 SV=1
873	14.0265	14.2701	15.0094	14.6397	4	1	1	29,9	12,8	12,8	23,086	0	27,637	192540	11	6	V5HV71	V5HV71		Putative neural cell adhesion molecule l1 (Fragment) OS=Ixodes ricinus OX=34613 PE=2 SV=1
473	NaN	14.9127	14.3653	14.639	1	1	1	1,8	1,8	1,8	102,96	0	8,2239	101120	43	4	A0A147BX28;A0A131Y0M0	A0A147BX28;A0A131Y0M0		Putative lysine-ketoglutarate reductase/saccharopine dehydrogenase (Fragment) OS=Ixodes ricinus OX=34613 PE=3 SV=1;Putative lysine-ketoglutarate reductase/saccharopine dehydrogenase (Fragment) OS=Ixodes ricinus OX=34613 PE=2 SV=1
500	NaN	15.4496	13.8273	14.6385	1	1	1	10,8	10,8	10,8	17,356	0,0024067	6,4339	72053	6	2	V5HBV9;V5IK14;A0A131Y2Q0	V5HBV9;V5IK14;A0A131Y2Q0		Putative snorna binding protein OS=Ixodes ricinus OX=34613 PE=2 SV=1;Putative ribosome bioproteinsis protein OS=Ixodes ricinus OX=34613 PE=2 SV=1;Putative ribosome bioproteinsis protein OS=Ixodes ricinus OX=34613 PE=2 SV=1
440	15.6155	14.4643	14.7747	14.6195	2	2	2	14,8	14,8	14,8	28,708	0	28,791	214340	7	6	V5I065;A0A131XXL1;A0A0K8RC35;A0A090XAI6;H0V472;A0A286XAX4	V5I065;A0A131XXL1;A0A0K8RC35;A0A090XAI6;H0V472;A0A286XAX4		Putative u2 snrnp splicing factor small subunit OS=Ixodes ricinus OX=34613 PE=2 SV=1;Putative u2 snrnp splicing factor small subunit OS=Ixodes ricinus OX=34613 PE=2 SV=1;Putative u2 snrnp splicing factor small subunit OS=Ixodes ricinus OX=34613 PE=2 SV=1;P
203	NaN	14.2536	14.9591	14.6063	9	1	1	32,8	5,3	5,3	49,987	0	12,521	66304	21	2	A0A131XVH2;A0A0K8RDS4;V5IK66;V5HB08	A0A131XVH2;A0A0K8RDS4;V5IK66;V5HB08		Tubulin alpha chain OS=Ixodes ricinus OX=34613 PE=2 SV=1;Tubulin alpha chain OS=Ixodes ricinus OX=34613 PE=2 SV=1;Tubulin alpha chain OS=Ixodes ricinus OX=34613 PE=2 SV=1;Putative alpha tubulin (Fragment) OS=Ixodes ricinus OX=34613 PE=2 SV=1
107	NaN	14.9802	14.2233	14.6018	2	2	2	5,4	5,4	5,4	42,685	0	26,177	85186	21	3	A0A131XYW1;A0A0K8R6Z2	A0A131XYW1;A0A0K8R6Z2		Putative enoyl-coa hydratase/isomerase OS=Ixodes ricinus OX=34613 PE=2 SV=1;Putative enoyl-coa hydratase/isomerase OS=Ixodes ricinus OX=34613 PE=2 SV=1
133	14.3041	14.5889	NaN	14.5889	1	1	1	7,1	7,1	7,1	23,644	0,0012151	6,5793	52147	11	2	A0A0K8R8T4	A0A0K8R8T4		Putative assembly/vacuolar sorting protein OS=Ixodes ricinus OX=34613 PE=2 SV=1
129	14.9374	14.9828	14.1912	14.587	3	3	3	24,3	24,3	24,3	26,819	0	49,764	222670	15	8	A0A0K8R8D1;A0A131XYV0	A0A0K8R8D1;A0A131XYV0		Eukaryotic translation initiation factor 3 subunit J OS=Ixodes ricinus OX=34613 PE=2 SV=1;Putative translation initiation factor eif3 p35 subunit (Fragment) OS=Ixodes ricinus OX=34613 PE=2 SV=1
243	14.6522	NaN	14.587	14.587	1	1	1	17,4	17,4	17,4	23,817	0	7,8146	55044	15	2	A0A0K8RGT7;V5I368;V5GIK3;A0A131XZ22;A0A147BI31;A0A6B0VDD4	A0A0K8RGT7;V5I368;V5GIK3;A0A131XZ22;A0A147BI31;A0A6B0VDD4		Putative limbic system-associated membrane protein OS=Ixodes ricinus OX=34613 PE=2 SV=1;Putative limbic system-associated membrane protein (Fragment) OS=Ixodes ricinus OX=34613 PE=2 SV=1;Putative limbic system-associated membrane protein OS=Ixodes ricinus
193	NaN	14.6565	14.5081	14.5823	1	1	1	4,4	4,4	4,4	54,07	0	8,1202	91163	24	3	A0A131XZA0;A0A0K8RCQ3	A0A131XZA0;A0A0K8RCQ3		Acetyltransferase component of pyruvate dehydrogenase complex OS=Ixodes ricinus OX=34613 PE=2 SV=1;Acetyltransferase component of pyruvate dehydrogenase complex OS=Ixodes ricinus OX=34613 PE=2 SV=1
782	NaN	14.9772	14.1802	14.5787	4	4	4	13,8	13,8	13,8	43,744	0	40,604	143870	22	6	V5H1R2;V5HBX1;V5HMI3	V5H1R2;V5HBX1;V5HMI3		Aminomethyltransferase OS=Ixodes ricinus OX=34613 PE=2 SV=1;Aminomethyltransferase (Fragment) OS=Ixodes ricinus OX=34613 PE=2 SV=1;Aminomethyltransferase (Fragment) OS=Ixodes ricinus OX=34613 PE=2 SV=1
180	15.2039	NaN	14.5774	14.5774	2	2	2	22,5	22,5	22,5	14,199	0	28,597	135830	4	5	V5HJL4;A0A0K8RC02;A0A131Y5D6	V5HJL4;A0A0K8RC02;A0A131Y5D6		Putative sh3-binding protein OS=Ixodes ricinus OX=34613 PE=2 SV=1;Uncharacterized protein OS=Ixodes ricinus OX=34613 PE=2 SV=1;Uncharacterized protein (Fragment) OS=Ixodes ricinus OX=34613 PE=2 SV=1
621	NaN	14.4571	14.6937	14.5754	1	1	1	3,6	3,6	3,6	31,196	0,0045924	6,0545	81152	15	3	A0A147BUX4	A0A147BUX4		F-actin-capping protein subunit beta (Fragment) OS=Ixodes ricinus OX=34613 PE=3 SV=1
150	14.7671	14.5723	NaN	14.5723	1	1	1	8,4	8,4	8,4	20,183	0	9,1897	59384	9	2	A0A0K8R9X6	A0A0K8R9X6		Mesencephalic astrocyte-derived neurotrophic factor homolog OS=Ixodes ricinus OX=34613 PE=2 SV=1
273	15.1784	NaN	14.565	14.565	1	1	1	15,3	15,3	15,3	12,158	0,001221	6,6107	98784	4	4	A0A0K8RIY5	A0A0K8RIY5		PEST proteolytic signal-containing nuclear protein OS=Ixodes ricinus OX=34613 PE=2 SV=1
535	14.6743	14.5515	NaN	14.5515	1	1	1	7,2	7,2	7,2	30,313	0	11,869	83009	9	3	A0A131Y5A8;A0A6B0VA13	A0A131Y5A8;A0A6B0VA13		Putative c3h1-type zn-finger protein (Fragment) OS=Ixodes ricinus OX=34613 PE=2 SV=1;Putative c3h1 type zn finger protein (Fragment) OS=Ixodes ricinus OX=34613 PE=4 SV=1
871	14.6444	14.549	NaN	14.549	1	1	1	19,3	19,3	19,3	9,5547	0	14,669	77305	4	3	V5HTP2	V5HTP2		Putative prefoldin subunit 6 OS=Ixodes ricinus OX=34613 PE=2 SV=1
799	NaN	14.3061	14.7898	14.548	1	1	1	26,3	26,3	26,3	14,536	0	19,287	61106	2	2	V5H650;V5HXY0;V5I1N0;V5HSP7	V5H650;V5HXY0;V5I1N0;V5HSP7		Putative cyclic amp-dependent transcription factor atf-1 OS=Ixodes ricinus OX=34613 PE=2 SV=1;Putative camp response element binding protein OS=Ixodes ricinus OX=34613 PE=2 SV=1;Putative camp response element binding protein OS=Ixodes ricinus OX=34613 PE=2
497	NaN	14.49	14.5955	14.5428	1	1	1	10,2	10,2	10,2	25,374	0	24,369	75353	17	3	V5GHE9;V5I0Z0;V5HNJ3;A0A131Y2H4	V5GHE9;V5I0Z0;V5HNJ3;A0A131Y2H4		Dehydrogenase OS=Ixodes ricinus OX=34613 PE=2 SV=1;Dehydrogenase OS=Ixodes ricinus OX=34613 PE=2 SV=1;Dehydrogenase OS=Ixodes ricinus OX=34613 PE=2 SV=1;Putative dehydrogenase OS=Ixodes ricinus OX=34613 PE=2 SV=1
308	NaN	14.8428	14.2344	14.5386	1	1	1	4,4	4,4	4,4	32,315	0,0012626	6,9173	60632	15	2	A0A131Y486;A0A0K8RLQ4	A0A131Y486;A0A0K8RLQ4		Putative nucleoside-diphosphate sugar epimerase (Fragment) OS=Ixodes ricinus OX=34613 PE=2 SV=1;Putative nucleoside-diphosphate sugar epimerase OS=Ixodes ricinus OX=34613 PE=2 SV=1
318	NaN	13.9177	15.1075	14.5126	2	2	2	3,5	3,5	3,5	83,079	0	19,936	108010	42	4	A0A0K8RMI4	A0A0K8RMI4		enoyl-CoA hydratase OS=Ixodes ricinus OX=34613 PE=2 SV=1
219	15.5696	14.547	14.4425	14.4947	1	1	1	18,2	18,2	18,2	8,6651	0	21,491	166120	5	5	A0A0K8RET8	A0A0K8RET8		Small nuclear ribonucleoprotein G OS=Ixodes ricinus OX=34613 PE=2 SV=1
913	14.9421	NaN	14.4899	14.4899	1	1	1	23,4	23,4	23,4	11,88	0	14,73	95104	7	4	V5IIG7	V5IIG7		Putative small nuclear ribonucleoprotein snrnp splicing factor OS=Ixodes ricinus OX=34613 PE=2 SV=1
460	NaN	14.4028	14.5674	14.4851	1	1	1	3,8	3,8	3,8	51,953	0	14,711	103190	26	4	A0A131XZW7;V5HQZ5;V5HAZ4	A0A131XZW7;V5HQZ5;V5HAZ4		Serine hydroxymethyltransferase (Fragment) OS=Ixodes ricinus OX=34613 PE=2 SV=1;Serine hydroxymethyltransferase (Fragment) OS=Ixodes ricinus OX=34613 PE=2 SV=1;Serine hydroxymethyltransferase (Fragment) OS=Ixodes ricinus OX=34613 PE=2 SV=1
599	16.6187	NaN	14.4689	14.4689	2	2	2	19,5	19,5	19,5	12,452	0	49,602	309860	4	6	A0A147BE02	A0A147BE02		Putative conserved secreted protein OS=Ixodes ricinus OX=34613 PE=4 SV=1
586	14.6897	14.6003	14.2958	14.4481	2	2	2	17,6	17,6	17,6	25,959	0	16,114	128890	9	5	A0A131YAW5;V5HFW5;V5HVE6	A0A131YAW5;V5HFW5;V5HVE6		Coiled-coil domain-containing protein 43 (Fragment) OS=Ixodes ricinus OX=34613 PE=2 SV=1;Coiled-coil domain-containing protein 43 (Fragment) OS=Ixodes ricinus OX=34613 PE=2 SV=1;Coiled-coil domain-containing protein 43 (Fragment) OS=Ixodes ricinus OX=34613
754	14.3449	14.4257	14.4513	14.4385	1	1	1	1,1	1,1	1,1	198,44	0	15,942	101080	92	4	V5HK71;V5GLM6	V5HK71;V5GLM6		Putative neurexin iv (Fragment) OS=Ixodes ricinus OX=34613 PE=2 SV=1;Putative axotactin OS=Ixodes ricinus OX=34613 PE=2 SV=1
770	13.7579	14.623	14.2528	14.4379	1	1	1	4,9	4,9	4,9	52,269	0	18,379	87272	27	5	V5IFJ8;V5GZP4	V5IFJ8;V5GZP4		Putative selenium-binding protein 1-a (Fragment) OS=Ixodes ricinus OX=34613 PE=2 SV=1;Putative selenium-binding protein 1-a (Fragment) OS=Ixodes ricinus OX=34613 PE=2 SV=1
330	NaN	14.5063	14.3613	14.4338	1	1	1	4,1	4,1	4,1	44,276	0	9,1101	92833	23	4	A0A0K8RNA1	A0A0K8RNA1		Malate dehydrogenase (Fragment) OS=Ixodes ricinus OX=34613 PE=2 SV=1
244	NaN	13.9223	14.9405	14.4314	1	1	1	10,4	10,4	10,4	18,822	0	10,286	91193	11	3	A0A0K8RH45;A0A131Y0H7	A0A0K8RH45;A0A131Y0H7		Putative multifunctional chaperone OS=Ixodes ricinus OX=34613 PE=2 SV=1;Putative multifunctional chaperone 14-3-3 family OS=Ixodes ricinus OX=34613 PE=2 SV=1
218	14.3664	14.4011	14.4267	14.4139	2	2	2	13,6	13,6	13,6	11,625	0	56,226	166620	6	7	A0A0K8REQ9	A0A0K8REQ9		Putative calmodulin OS=Ixodes ricinus OX=34613 PE=2 SV=1
540	18.2397	14.4045	NaN	14.4045	2	2	2	11	11	11	46,024	0	15,636	366890	17	3	A0A6B0VB44;A0A131Y5K1	A0A6B0VB44;A0A131Y5K1		Putative rna-binding protein (Fragment) OS=Ixodes ricinus OX=34613 PE=4 SV=1;Putative rna-binding protein (Fragment) OS=Ixodes ricinus OX=34613 PE=2 SV=1
17	14.4165	14.7675	14.0316	14.3996	1	1	1	8	8	8	25,5	0	10,77	135750	7	6	A0A090XAF8;A0A147BRM0;V5I341;A0A131XUQ5;A0A090XCX4	A0A090XAF8;A0A147BRM0;V5I341;A0A131XUQ5;A0A090XCX4		Uncharacterized protein (Fragment) OS=Ixodes ricinus OX=34613 PE=2 SV=1;Putative conserved proteinconserved protein (Fragment) OS=Ixodes ricinus OX=34613 PE=4 SV=1;Putative prkr-interacting protein 1 OS=Ixodes ricinus OX=34613 PE=2 SV=1;Prkr-interacting pr
315	14.81	NaN	14.374	14.374	1	1	1	8,9	8,9	8,9	14,303	0,0035294	6,2213	55986	7	2	A0A0K8RMB6	A0A0K8RMB6		Putative prefoldin subunit 1 OS=Ixodes ricinus OX=34613 PE=2 SV=1
229	NaN	14.1978	14.514	14.3559	2	2	2	12,1	12,1	12,1	31,85	0	36,431	131300	12	7	A0A131Y4H0;A0A0K8RFU4	A0A131Y4H0;A0A0K8RFU4		Glucosamine-6-phosphate isomerase OS=Ixodes ricinus OX=34613 PE=2 SV=1;Glucosamine-6-phosphate isomerase OS=Ixodes ricinus OX=34613 PE=2 SV=1
54	NaN	13.9061	14.6953	14.3007	2	2	2	4,7	4,7	4,7	68,01	0	13,683	63843	33	3	A0A090XDT2	A0A090XDT2		formate--tetrahydrofolate ligase (Fragment) OS=Ixodes ricinus OX=34613 PE=2 SV=1
431	NaN	14.1301	14.4492	14.2897	2	2	2	6	6	6	59,251	0	29,326	72636	35	3	A0A131XX37;V5I5G9;V5H8J2	A0A131XX37;V5I5G9;V5H8J2		Putative peritrophic membrane chitin binding protein OS=Ixodes ricinus OX=34613 PE=2 SV=1;Putative peritrophic membrane chitin binding protein OS=Ixodes ricinus OX=34613 PE=2 SV=1;Putative peritrophic membrane chitin binding protein OS=Ixodes ricinus OX=34
53	13.3763	14.2814	NaN	14.2814	1	1	1	10,1	10,1	10,1	22,423	0,0012225	6,6125	36533	14	2	A0A090XDS4;A0A0K8R8U3;V5HJX7;V5HHP8;A0A131YAF6	A0A090XDS4;A0A0K8R8U3;V5HJX7;V5HHP8;A0A131YAF6		Putative canopy3 (Fragment) OS=Ixodes ricinus OX=34613 PE=2 SV=1;DUF3456 domain-containing protein OS=Ixodes ricinus OX=34613 PE=2 SV=1;Putative conserved secreted protein (Fragment) OS=Ixodes ricinus OX=34613 PE=2 SV=1;Putative conserved secreted protein
149	14.7533	14.3183	14.213	14.2656	2	2	2	22,6	22,6	22,6	15,329	0	12,512	114770	8	5	A0A0K8RC75;A0A0K8R9W9;V5IG28	A0A0K8RC75;A0A0K8R9W9;V5IG28		Putative member of the rhodanese logy domain superfamily OS=Ixodes ricinus OX=34613 PE=2 SV=1;Putative member of the rhodanese logy domain superfamily OS=Ixodes ricinus OX=34613 PE=2 SV=1;Putative heat shock protein (Fragment) OS=Ixodes ricinus OX=34613 PE
248	13.9602	NaN	14.261	14.261	1	1	1	8,4	8,4	8,4	28,335	0	7,4306	48168	18	3	A0A131XUH2;A0A0K8RHA5	A0A131XUH2;A0A0K8RHA5		Ribosome maturation protein SBDS OS=Ixodes ricinus OX=34613 PE=2 SV=1;Ribosome maturation protein SBDS OS=Ixodes ricinus OX=34613 PE=2 SV=1
672	14.6472	NaN	14.25	14.25	1	1	1	5,2	5,2	5,2	35,373	0	7,4008	50504	17	2	A0A6B0V976	A0A6B0V976		Putative low-density lipoprotein receptor OS=Ixodes ricinus OX=34613 PE=3 SV=1
429	NaN	13.7293	14.6518	14.1905	1	1	1	2,3	2,3	2,3	48,387	0,00123	6,6361	49635	22	2	V5H2S1;V5GNA4;A0A131XWT7	V5H2S1;V5GNA4;A0A131XWT7		Putative neural cell adhesion molecule l1 (Fragment) OS=Ixodes ricinus OX=34613 PE=2 SV=1;Putative neural cell adhesion molecule l1 (Fragment) OS=Ixodes ricinus OX=34613 PE=2 SV=1;Putative cell adhesion molecule (Fragment) OS=Ixodes ricinus OX=34613 PE=2 S
606	15.7023	14.1677	NaN	14.1677	2	2	2	37	37	37	18,122	0	54,624	204740	6	6	A0A147BHE7;V5HLD1;V5GY07	A0A147BHE7;V5HLD1;V5GY07		Putative cuticular protein OS=Ixodes ricinus OX=34613 PE=4 SV=1;Chitin-binding type-2 domain-containing protein (Fragment) OS=Ixodes ricinus OX=34613 PE=2 SV=1;Putative secreted protein (Fragment) OS=Ixodes ricinus OX=34613 PE=2 SV=1
385	16.3991	14.5717	13.7175	14.1446	3	3	3	13,6	13,6	13,6	53,498	0	23,123	225130	31	7	A0A131XNV2;V5GXK7;V5H8X5	A0A131XNV2;V5GXK7;V5H8X5		Cytosol aminopeptidase (Fragment) OS=Ixodes ricinus OX=34613 PE=2 SV=1;Cytosol aminopeptidase (Fragment) OS=Ixodes ricinus OX=34613 PE=2 SV=1;Cytosol aminopeptidase OS=Ixodes ricinus OX=34613 PE=2 SV=1
837	NaN	14.7539	13.4688	14.1113	1	1	1	7,6	7,6	7,6	19,872	0	7,5209	62974	5	3	V5HG21	V5HG21		Putative 60s ribosomal protein (Fragment) OS=Ixodes ricinus OX=34613 PE=2 SV=1
442	14.7906	NaN	14.0783	14.0783	3	3	3	20,6	20,6	20,6	34,181	0	27,665	109550	14	4	A0A131XXW9	A0A131XXW9		Putative conserved proteinconserved protein OS=Ixodes ricinus OX=34613 PE=2 SV=1
850	NaN	14.3676	13.7641	14.0658	1	1	1	10	10	10	23,161	0	37,286	42473	12	2	V5I0P7;V5I3U1;V5IJ97;V5HKF3	V5I0P7;V5I3U1;V5IJ97;V5HKF3		Putative downstream of receptor kinase OS=Ixodes ricinus OX=34613 PE=2 SV=1;Putative downstream of receptor kinase OS=Ixodes ricinus OX=34613 PE=2 SV=1;Putative downstream of receptor kinase OS=Ixodes ricinus OX=34613 PE=2 SV=1;Putative downstream of recep
804	NaN	15.0202	13.0796	14.0499	1	1	1	10,4	10,4	10,4	18,967	0	15,59	93154	11	3	V5H7Z6	V5H7Z6		Uncharacterized protein (Fragment) OS=Ixodes ricinus OX=34613 PE=2 SV=1
226	15.0613	14.0362	13.9559	13.996	2	2	2	22,2	22,2	22,2	23,466	0	39,809	169700	13	8	A0A0K8RRB0;A0A147BSY4;A0A0K8RFN2;A0A090XE97	A0A0K8RRB0;A0A147BSY4;A0A0K8RFN2;A0A090XE97		Putative secreted protein (Fragment) OS=Ixodes ricinus OX=34613 PE=2 SV=1;Putative secreted protein OS=Ixodes ricinus OX=34613 PE=4 SV=1;Putative secreted protein OS=Ixodes ricinus OX=34613 PE=2 SV=1;Putative secreted protein OS=Ixodes ricinus OX=34613 PE=
532	NaN	14.4382	13.5041	13.9711	1	1	1	7,8	7,8	7,8	27,485	0	12,348	60996	14	3	V5HK21;A0A131Y556	V5HK21;A0A131Y556		Putative thyroid hormone-inducible hepatic protein spot 14 OS=Ixodes ricinus OX=34613 PE=2 SV=1;Putative thyroid hormone-inducible hepatic protein spot 14 OS=Ixodes ricinus OX=34613 PE=2 SV=1
83	13.5548	13.9068	NaN	13.9068	1	1	1	4,8	4,8	4,8	50,943	0	8,9359	32012	25	2	A0A131Y4J2;A0A0K8R431	A0A131Y4J2;A0A0K8R431		Protein arginine methyltransferase NDUFAF7 OS=Ixodes ricinus OX=34613 PE=2 SV=1;Protein arginine methyltransferase NDUFAF7 OS=Ixodes ricinus OX=34613 PE=2 SV=1
12	15.725	12.9648	14.8271	13.896	1	1	1	17,9	17,9	17,9	14,127	0	10,229	129650	3	4	V5IF61;A0A090XA52;V5HDC6;A0A090X8Q5	V5IF61;A0A090XA52;V5HDC6;A0A090X8Q5		Putative peritrophic membrane chitin binding protein (Fragment) OS=Ixodes ricinus OX=34613 PE=2 SV=1;Putative peritrophic membrane chitin binding protein (Fragment) OS=Ixodes ricinus OX=34613 PE=2 SV=1;Putative peritrophic membrane chitin binding protein (
93	NaN	14.3881	13.3748	13.8814	1	1	1	8	8	8	44,142	0	9,7068	63670	15	3	A0A0K8R4T7	A0A0K8R4T7		Ubiquitin-like modifier-activating enzyme 5 OS=Ixodes ricinus OX=34613 PE=2 SV=1
475	NaN	13.7957	13.9617	13.8787	1	1	1	11,2	11,2	11,2	17,555	0	14,422	37603	6	2	A0A147BUV5;A0A131Y0Q0;V5IJN5;A0A6B0V123	A0A147BUV5;A0A131Y0Q0;V5IJN5;A0A6B0V123		Putative u1 snrnp-specific protein c (Fragment) OS=Ixodes ricinus OX=34613 PE=3 SV=1;Putative u1 snrnp-specific protein c (Fragment) OS=Ixodes ricinus OX=34613 PE=2 SV=1;Putative u1 snrnp-specific protein c (Fragment) OS=Ixodes ricinus OX=34613 PE=2 SV=1;U
241	14.5396	13.5994	13.9976	13.7985	1	1	1	7,6	7,6	7,6	22,489	0	36,915	103270	12	6	A0A0K8RGM7	A0A0K8RGM7		5-deoxynucleotidase HDDC2 OS=Ixodes ricinus OX=34613 PE=2 SV=1
216	14.3608	13.7936	NaN	13.7936	2	2	2	53,2	53,2	53,2	9,2714	0	28,055	57352	4	3	A0A0K8REP8	A0A0K8REP8		Putative tp53-regulated inhibitor of apoptosis OS=Ixodes ricinus OX=34613 PE=2 SV=1
511	NaN	14.1315	13.3617	13.7466	1	1	1	3,5	3,5	3,5	37,743	0	7,8342	53891	23	3	V5GYM2;A0A131Y3E6	V5GYM2;A0A131Y3E6		Putative uridine phosphorylase OS=Ixodes ricinus OX=34613 PE=2 SV=1;Putative uridine phosphorylase OS=Ixodes ricinus OX=34613 PE=2 SV=1
671	14.3041	13.7226	NaN	13.7226	2	2	2	11,6	11,6	11,6	39,575	0	11,912	51886	19	3	A0A6B0V8R7;A0A090XCU3;A0A090XAA5	A0A6B0V8R7;A0A090XCU3;A0A090XAA5		GYF domain-containing protein OS=Ixodes ricinus OX=34613 PE=4 SV=1;Uncharacterized protein (Fragment) OS=Ixodes ricinus OX=34613 PE=2 SV=1;CD2 antigen cytoplasmic tail-binding protein 2 (Fragment) OS=Ixodes ricinus OX=34613 PE=2 SV=1
517	NaN	13.4069	14.0291	13.718	1	1	1	14,5	14,5	14,5	13,922	0,0023981	6,3941	34147	6	2	A0A6B0UQ26;A0A131Y3P1	A0A6B0UQ26;A0A131Y3P1		Putative single-stranded dna-binding protein mitochondrial OS=Ixodes ricinus OX=34613 PE=4 SV=1;Putative single-stranded dna-binding protein OS=Ixodes ricinus OX=34613 PE=2 SV=1
519	15.1811	14.1859	13.2237	13.7048	2	2	2	24,8	24,8	24,8	15,056	0	20,974	103840	4	5	A0A131Y3Q8;V5HH94;A0A0K8RN38	A0A131Y3Q8;V5HH94;A0A0K8RN38		Putative dna polymerase epsilon p17 subunit OS=Ixodes ricinus OX=34613 PE=2 SV=1;Putative polymerase dna directed OS=Ixodes ricinus OX=34613 PE=2 SV=1;Putative dna polymerase epsilon p17 subunit OS=Ixodes ricinus OX=34613 PE=2 SV=1
784	NaN	13.7326	13.6442	13.6884	1	1	1	10,8	10,8	10,8	26,598	0	15,268	42258	14	3	V5ID43;V5H318	V5ID43;V5H318		Putative ef1alpha-like factor OS=Ixodes ricinus OX=34613 PE=2 SV=1;Putative translation elongation factor ef-1alpha OS=Ixodes ricinus OX=34613 PE=2 SV=1
279	15.0041	13.1956	14.1124	13.654	1	1	1	12,3	12,3	12,3	12,787	0	8,0038	66053	6	3	A0A0K8RJB4	A0A0K8RJB4		Putative secreted protein OS=Ixodes ricinus OX=34613 PE=2 SV=1
56	14.4315	NaN	13.429	13.429	1	1	1	11,9	11,9	11,9	19,915	0	12,028	49297	10	3	A0A090XDU7	A0A090XDU7		Putative alpha crystallin OS=Ixodes ricinus OX=34613 PE=2 SV=1
865	NaN	13.6418	13.1859	13.4139	1	1	1	5,5	5,5	5,5	18,379	0,0012195	6,5824	39595	9	4	V5I062;V5HQU8	V5I062;V5HQU8		Putative negative regulation of transcription by glucose OS=Ixodes ricinus OX=34613 PE=2 SV=1;Putative chromatin modifying protein 1a OS=Ixodes ricinus OX=34613 PE=2 SV=1
476	NaN	13.9679	12.7774	13.3726	1	1	1	3,8	3,8	3,8	49,494	0	8,1463	28581	24	2	V5HH33;A0A131Y0V5	V5HH33;A0A131Y0V5		Putative 26s proteasome regulatory complex atpase rpt5 OS=Ixodes ricinus OX=34613 PE=2 SV=1;Putative 26s proteasome regulatory complex atpase rpt5 OS=Ixodes ricinus OX=34613 PE=2 SV=1
509	NaN	12.2913	13.2452	12.7682	1	1	1	1,4	1,4	1,4	207,81	0	12,692	18146	104	2	A0A131Y3B8;V5H7W4;A0A147BH31	A0A131Y3B8;V5H7W4;A0A147BH31		Nucleoprotein TPR (Fragment) OS=Ixodes ricinus OX=34613 PE=2 SV=1;Nucleoprotein TPR (Fragment) OS=Ixodes ricinus OX=34613 PE=2 SV=1;Nucleoprotein TPR (Fragment) OS=Ixodes ricinus OX=34613 PE=3 SV=1
